# Supplementary material for: 2-tert-Butyl-6-(cyclo­hexyl­imino­meth­yl)-4-meth­oxy­phenol
Source: Acta Crystallogr Sect E Struct Rep Online. 2011 Jun 22;67(Pt 7):o1775–6. doi: 10.1107/S1600536811023385 (PMC3152047; doi:10.1107/S1600536811023385)
Supplement: Supplementary file 2 [file e-67-o1775-Isup2.hkl]

# 
# h,k,l, Fc-squared, Fo-squared, sigma(Fo-squared) and status flag 
# 
data_I
_shelx_title ' KHD13-AH in P-1' 
_shelx_refln_list_code          4 
_shelx_F_calc_maximum      104.39 
_exptl_crystal_F_000       726.00 
_reflns_d_resolution_high  0.7284 
 
loop_ 
 _symmetry_equiv_pos_as_xyz 
 'x, y, z' 
 '-x, -y, -z' 
 
_cell_length_a    10.3883 
_cell_length_b    13.3253 
_cell_length_c    13.7659 
_cell_angle_alpha 111.369 
_cell_angle_beta  108.306 
_cell_angle_gamma  92.464 
 
_shelx_F_squared_multiplier     1.000 
 
loop_ 
 _refln_index_h 
 _refln_index_k 
 _refln_index_l 
 _refln_F_squared_calc 
 _refln_F_squared_meas 
 _refln_F_squared_sigma 
 _refln_observed_status 
   2   0   0     1137.78     1398.53      8.30 o 
   4   0   0     3985.43     4338.77    127.47 o 
   5   0   0       74.27      115.76      3.25 o 
   6   0   0     1044.55     1172.08     25.92 o 
   7   0   0       15.06       16.42      4.41 o 
   8   0   0        1.38        2.36      2.53 o 
   9   0   0        1.26       -0.91      3.27 o 
  10   0   0       57.78       57.34      3.32 o 
  11   0   0       21.45       13.62      2.91 o 
  12   0   0        0.40        3.51      3.95 o 
  13   0   0      121.63      114.95      4.75 o 
 -13   1   0       15.98       17.17      3.49 o 
 -12   1   0       10.75        4.35      2.97 o 
 -11   1   0       11.56       11.75      2.66 o 
 -10   1   0        0.48        3.94      2.03 o 
  -9   1   0       12.61       21.82      4.68 o 
  -8   1   0       15.82       19.08      3.01 o 
  -7   1   0       20.52       21.41      2.94 o 
  -6   1   0       87.64       95.25      6.96 o 
  -5   1   0      717.26      862.67     11.81 o 
  -4   1   0      509.38      638.94     12.30 o 
  -3   1   0     3010.12     3251.08    130.51 o 
  -2   1   0      956.18      999.29      7.22 o 
  -1   1   0       18.10       12.82     10.83 o 
   3   1   0     1453.13     1654.03      9.80 o 
   4   1   0     1700.07     1891.63      9.80 o 
   5   1   0     1562.54     1827.94      9.01 o 
   6   1   0      404.74      419.46      4.61 o 
   7   1   0      155.04      156.81      8.92 o 
   8   1   0      715.33      721.17     19.11 o 
   9   1   0       49.89       51.94      4.31 o 
  10   1   0        7.27        3.47      3.41 o 
  11   1   0       89.45       91.86      4.02 o 
  12   1   0      129.95      130.91      4.16 o 
  13   1   0        0.01        1.57      5.78 o 
 -13   2   0       18.97       10.36      3.95 o 
 -12   2   0        0.00       -3.67      3.67 o 
 -11   2   0        0.05        1.85      2.29 o 
 -10   2   0        0.55        1.54      2.54 o 
  -9   2   0       21.21       17.61      2.48 o 
  -8   2   0        4.70        4.56      3.38 o 
  -7   2   0       13.65       19.30      2.44 o 
  -6   2   0      130.66      133.95      2.78 o 
  -5   2   0     1086.45     1281.33      5.46 o 
  -4   2   0     1379.74     1458.18      7.05 o 
  -3   2   0      823.60      840.89     23.81 o 
  -2   2   0     7241.13     4590.11   2250.44 o 
  -1   2   0     2222.42     2317.07     86.37 o 
   0   2   0     3166.91     3196.67     51.83 o 
   1   2   0     3774.42     3737.45     99.27 o 
   4   2   0     4305.38     4942.38     14.11 o 
   5   2   0     2918.30     3444.15     11.46 o 
   6   2   0      460.24      522.06     23.22 o 
   7   2   0      449.78      505.46     15.48 o 
   8   2   0      182.48      207.02      4.24 o 
   9   2   0        5.68        8.46      2.75 o 
  10   2   0      169.99      156.98      3.51 o 
  11   2   0       19.14       20.28      3.33 o 
  12   2   0        7.43        5.98      3.72 o 
 -13   3   0        8.70       13.74      7.05 o 
 -12   3   0        4.42        9.37      2.92 o 
 -11   3   0        0.50        3.02      3.41 o 
 -10   3   0        2.36        6.78      2.19 o 
  -9   3   0       23.29       22.55      2.48 o 
  -8   3   0      111.24      109.45      2.70 o 
  -7   3   0       86.98       85.27      3.12 o 
  -6   3   0      138.03      177.26      3.33 o 
  -5   3   0      291.19      366.59     12.05 o 
  -4   3   0       47.94       44.63     10.48 o 
  -3   3   0       37.64       30.12     19.94 o 
  -2   3   0      290.02      191.44     95.53 o 
  -1   3   0     1421.62     1542.19     18.96 o 
   1   3   0     3948.80     4028.07     74.02 o 
   2   3   0        5.46        9.27      2.77 o 
   4   3   0      254.98      256.03      4.12 o 
   5   3   0       44.98       34.29      4.21 o 
   6   3   0       25.93       21.95      2.84 o 
   7   3   0       46.71       43.01      4.31 o 
   8   3   0       32.25       31.06      4.31 o 
   9   3   0       78.72       78.78      4.61 o 
  10   3   0       13.17       17.64      4.61 o 
  11   3   0       13.05        9.21      3.43 o 
  12   3   0        1.09       -5.39      5.39 o 
 -13   4   0       20.20       31.04     10.76 o 
 -12   4   0       39.97       40.41     10.36 o 
 -11   4   0       30.19       36.83      4.48 o 
 -10   4   0      149.22      156.57      3.12 o 
  -9   4   0        0.05        3.96      3.01 o 
  -8   4   0        1.13        1.41      2.94 o 
  -7   4   0        4.66        3.99      6.07 o 
  -6   4   0      783.08      631.22    273.07 o 
  -5   4   0      245.79      244.87    134.33 o 
  -4   4   0     1519.12     1137.16    630.31 o 
  -3   4   0     2314.83     2202.22   1187.88 o 
  -2   4   0     1499.73     1454.73     61.97 o 
   0   4   0     7915.60     7797.96    267.10 o 
   1   4   0     1762.86     1751.74     29.30 o 
   2   4   0      113.46      150.63      4.01 o 
   3   4   0       35.36       35.27      3.23 o 
   4   4   0      108.23      111.89      3.43 o 
   5   4   0     1012.43     1178.62      7.15 o 
   6   4   0       45.32       57.22      4.31 o 
   7   4   0       78.81       72.41      4.41 o 
   8   4   0       64.69       66.14      3.14 o 
   9   4   0        3.17        6.17      3.14 o 
  10   4   0       79.01       80.15      3.43 o 
  11   4   0        0.20       -4.02      5.00 o 
  12   4   0       14.89       11.46      4.02 o 
 -13   5   0       25.14       27.82     10.27 o 
 -12   5   0       67.23       59.36     15.56 o 
 -11   5   0        0.95        3.23      3.58 o 
 -10   5   0       18.55       24.36      3.15 o 
  -9   5   0       97.79       75.47     40.76 o 
  -8   5   0      113.72       91.77     48.06 o 
  -7   5   0       99.82      106.12      3.19 o 
  -6   5   0        1.19        7.89      2.84 o 
  -5   5   0      109.48      117.50      2.80 o 
  -4   5   0       12.42       17.99      3.14 o 
  -3   5   0      230.03      209.13    109.98 o 
  -2   5   0     1288.10     1401.52     24.74 o 
  -1   5   0     1338.23     1346.21     16.75 o 
   0   5   0     2378.47     2508.96     23.66 o 
   1   5   0       56.00       73.41      2.46 o 
   2   5   0      275.62      251.39      5.87 o 
   3   5   0       22.75       24.24      3.37 o 
   4   5   0     1750.39     1659.22      8.23 o 
   5   5   0       28.96       19.30      3.04 o 
   6   5   0      283.22      300.22     29.79 o 
   7   5   0      106.39      105.53      8.77 o 
   8   5   0        6.69        7.21      2.99 o 
   9   5   0        9.59       10.07      7.40 o 
  10   5   0      113.58      112.02      8.92 o 
  11   5   0        2.33        4.28      3.04 o 
 -13   6   0        0.05       -2.87      2.87 o 
 -12   6   0        0.00        2.19      2.13 o 
 -11   6   0      130.70      120.65     28.39 o 
 -10   6   0        8.04        5.99      2.59 o 
  -9   6   0       24.35       26.56     12.74 o 
  -8   6   0       46.18       42.38      3.12 o 
  -7   6   0      102.65      109.54      3.26 o 
  -6   6   0      511.09      518.22     10.44 o 
  -5   6   0     1390.61     1523.10     23.61 o 
  -4   6   0       63.95       50.92     27.58 o 
  -3   6   0     3425.54     3728.77     69.32 o 
  -2   6   0      621.23      694.43      4.80 o 
  -1   6   0     2172.10     2223.88     13.52 o 
   0   6   0      874.75      961.80      9.26 o 
   1   6   0     5678.75     5887.89    123.11 o 
   2   6   0        9.04        8.95      2.06 o 
   3   6   0       63.89       64.64      2.81 o 
   4   6   0      164.60      141.98      3.43 o 
   5   6   0      215.38      215.27      4.80 o 
   6   6   0        8.45       13.31      2.11 o 
   7   6   0       50.09       43.24      3.05 o 
   8   6   0       11.84        4.73      3.08 o 
   9   6   0       38.55       46.34      2.77 o 
  10   6   0        5.51        1.57      3.67 o 
  11   6   0        3.89        9.31      3.14 o 
 -13   7   0       32.54       34.32      3.71 o 
 -12   7   0       18.06       14.90      3.12 o 
 -11   7   0       21.83       21.47      2.52 o 
 -10   7   0       18.93       26.34      4.75 o 
  -9   7   0       16.83        9.95      2.32 o 
  -8   7   0        8.07       16.60      2.98 o 
  -7   7   0      242.35      250.83     13.91 o 
  -6   7   0       43.57       38.67      4.21 o 
  -5   7   0       30.90       32.10      3.01 o 
  -4   7   0      169.04      169.66     87.60 o 
  -3   7   0       93.13      118.45      3.87 o 
  -2   7   0        4.08        5.82      2.91 o 
  -1   7   0     1111.99     1246.94     13.23 o 
   0   7   0      728.16      722.33      4.57 o 
   1   7   0       44.00       34.41      1.83 o 
   2   7   0       84.47       72.54      2.65 o 
   3   7   0     1663.88     1652.94     38.65 o 
   4   7   0       87.17       79.85      3.33 o 
   5   7   0     1465.74     1338.92      7.35 o 
   6   7   0      268.09      250.73      3.92 o 
   7   7   0        0.18        2.43      2.11 o 
   8   7   0       84.19       89.10      9.21 o 
   9   7   0       10.75       10.21      3.36 o 
  10   7   0       74.87       80.46     12.15 o 
  11   7   0        1.56        6.50     12.00 o 
 -12   8   0       97.03       84.91     11.31 o 
 -11   8   0       30.72       34.22      2.94 o 
 -10   8   0        4.87        5.16      2.66 o 
  -9   8   0       80.82       84.26     10.14 o 
  -8   8   0       39.99       41.25      4.02 o 
  -7   8   0        7.99       10.77      3.05 o 
  -6   8   0       77.98       85.24      3.15 o 
  -5   8   0      502.31      491.86      8.23 o 
  -4   8   0      292.99      318.88      9.36 o 
  -3   8   0       20.18       23.64      2.44 o 
  -2   8   0      286.60      311.85      3.60 o 
  -1   8   0     1202.06     1237.15     10.48 o 
   0   8   0     1900.08     1936.64     24.84 o 
   1   8   0      373.80      384.05     13.43 o 
   2   8   0      459.11      499.34      5.08 o 
   3   8   0        4.19        7.46      2.41 o 
   4   8   0      793.45      719.28      6.07 o 
   5   8   0     1011.01      994.81      5.98 o 
   6   8   0       13.26        4.12      4.41 o 
   7   8   0      130.30      137.56      8.67 o 
   8   8   0       52.28       48.68      3.53 o 
   9   8   0       27.02       36.30      2.97 o 
  10   8   0      119.71      117.79     18.18 o 
 -12   9   0       24.64       31.70      2.78 o 
 -11   9   0      139.76      162.81      9.46 o 
 -10   9   0        4.34        0.64      3.46 o 
  -9   9   0        5.00        0.60      3.29 o 
  -8   9   0      110.66      114.56      9.60 o 
  -7   9   0       54.34       57.81      2.63 o 
  -6   9   0       73.28       81.36      2.35 o 
  -5   9   0        3.58       -0.15      2.41 o 
  -4   9   0      254.53      266.66     11.12 o 
  -3   9   0       10.41       16.80      2.98 o 
  -2   9   0       86.96       81.15      3.08 o 
  -1   9   0       14.64       15.34      2.42 o 
   0   9   0      435.02      424.31     17.17 o 
   1   9   0      470.66      487.39      5.67 o 
   2   9   0      389.87      388.28      2.96 o 
   3   9   0       12.29       12.93      2.48 o 
   4   9   0       67.86       53.04      3.50 o 
   5   9   0      121.62      105.82      4.61 o 
   6   9   0      149.52      140.51      4.80 o 
   7   9   0       58.78       63.74      2.77 o 
   8   9   0       19.76       30.04      3.63 o 
   9   9   0       57.76       67.86      5.24 o 
 -12  10   0        9.27        5.73      3.87 o 
 -11  10   0      102.26       97.45      6.16 o 
 -10  10   0        0.25        3.49      2.58 o 
  -9  10   0        2.18        9.45      3.43 o 
  -8  10   0       27.46       23.24      2.78 o 
  -7  10   0       62.02       63.38      3.97 o 
  -6  10   0        0.00        3.50      2.43 o 
  -5  10   0      228.01      189.32    101.46 o 
  -4  10   0      201.09      165.24     67.51 o 
  -3  10   0        2.17        9.02      3.87 o 
  -2  10   0        3.74        8.79      2.36 o 
  -1  10   0      159.92      183.36      5.68 o 
   0  10   0      452.33      447.15     11.63 o 
   1  10   0      144.57      108.62      7.15 o 
   2  10   0      160.16      156.35      3.10 o 
   3  10   0      117.08      116.24      3.45 o 
   4  10   0      623.37      567.27     14.31 o 
   5  10   0      271.44      263.28      4.12 o 
   6  10   0        0.05        1.96      4.61 o 
   7  10   0        0.21       -0.20      4.90 o 
   8  10   0        5.46        6.74      2.60 o 
   9  10   0       26.33       36.60      7.20 o 
 -11  11   0        0.80       -0.07      2.95 o 
 -10  11   0       55.86       54.29      3.09 o 
  -9  11   0        0.07        5.46      3.43 o 
  -8  11   0       19.82       15.88      2.42 o 
  -7  11   0       79.39       86.48      2.92 o 
  -6  11   0       23.28       17.02     13.52 o 
  -5  11   0        0.01        0.54      6.42 o 
  -4  11   0       71.75       87.88      6.12 o 
  -3  11   0        0.25       -1.56      2.94 o 
  -2  11   0       68.52       75.52      4.31 o 
  -1  11   0      475.35      517.15      6.67 o 
   0  11   0       47.60       42.71      2.56 o 
   1  11   0      408.66      389.28      6.44 o 
   2  11   0        3.04        4.88      2.15 o 
   3  11   0        3.14        3.77      2.81 o 
   4  11   0      156.29      158.48      3.44 o 
   5  11   0      190.53      177.15      4.12 o 
   6  11   0        0.65        0.98      4.90 o 
   7  11   0        2.60        8.82      5.19 o 
   8  11   0       13.39       12.25      2.77 o 
 -11  12   0        7.81        5.79      3.25 o 
 -10  12   0       27.96       26.24      3.33 o 
  -9  12   0        1.48        2.64      3.10 o 
  -8  12   0      159.69      155.83      3.71 o 
  -7  12   0       19.05       16.73      3.33 o 
  -6  12   0      118.84       82.75     44.63 o 
  -5  12   0      137.41      113.63     37.87 o 
  -4  12   0       67.54       81.89      2.42 o 
  -3  12   0        7.48        9.02      3.33 o 
  -2  12   0       20.99       17.53      2.12 o 
  -1  12   0       97.02       99.67      5.58 o 
   0  12   0      784.61      761.29     27.84 o 
   1  12   0       90.09       84.97      2.17 o 
   2  12   0       15.96       18.45      2.10 o 
   3  12   0        6.39        7.34      2.66 o 
   4  12   0      185.07      185.82      6.27 o 
   5  12   0       18.41       17.34      5.00 o 
   6  12   0       13.10       17.54      3.72 o 
   7  12   0        5.95       12.35      4.02 o 
 -10  13   0      102.40       99.21      7.22 o 
  -9  13   0       23.69       22.15      3.37 o 
  -8  13   0       18.72       24.81      3.63 o 
  -7  13   0      164.36      176.16      6.81 o 
  -6  13   0       44.84       45.10     13.41 o 
  -5  13   0      105.10      101.86      3.40 o 
  -4  13   0        7.71        3.17      3.13 o 
  -3  13   0       61.52       58.16      3.87 o 
  -2  13   0       24.81       30.60      2.66 o 
  -1  13   0        0.01        0.21      2.27 o 
   0  13   0       76.41       86.22      4.48 o 
   1  13   0      241.79      231.68      2.51 o 
   2  13   0        0.02        3.53      3.79 o 
   3  13   0        2.00        0.43      5.68 o 
   4  13   0        0.29        4.47      4.11 o 
   5  13   0       60.08       69.08      5.49 o 
   6  13   0        6.64        9.50      5.58 o 
  -9  14   0       72.90       75.87      6.62 o 
  -8  14   0        7.30        7.45      2.38 o 
  -7  14   0        4.40        9.46      2.69 o 
  -6  14   0        1.58        4.84      2.50 o 
  -5  14   0       48.12       44.08      4.04 o 
  -4  14   0       55.74       61.66      2.52 o 
  -3  14   0        4.49        8.50      2.09 o 
  -2  14   0       59.83       51.81      2.44 o 
  -1  14   0       56.31       47.50      3.46 o 
   0  14   0      107.93      102.31      2.37 o 
   1  14   0      211.59      209.98      4.32 o 
   2  14   0       23.47       33.57      4.63 o 
   3  14   0      295.92      308.05      4.52 o 
   4  14   0        0.26        4.75      4.26 o 
   5  14   0      145.46      143.15      5.78 o 
  -8  15   0        5.99       16.02      3.26 o 
  -7  15   0       61.98       63.39      2.87 o 
  -6  15   0        0.19       -2.13      2.13 o 
  -5  15   0        1.65        7.73      2.61 o 
  -4  15   0       18.11       14.18      2.53 o 
  -3  15   0        1.04        1.54      2.52 o 
  -2  15   0        1.53        7.78      2.88 o 
  -1  15   0      214.04      204.24      4.24 o 
   0  15   0      314.67      299.42      7.39 o 
   1  15   0        2.08        3.74      2.59 o 
   2  15   0       34.75       30.85      3.88 o 
   3  15   0       17.58       15.79      3.98 o 
   4  15   0       64.57       63.88      5.98 o 
  -6  16   0       61.91       59.48     16.72 o 
  -5  16   0        5.26        8.32      5.38 o 
  -4  16   0       20.03       23.76      4.98 o 
  -3  16   0       11.49        8.58      2.45 o 
  -2  16   0       44.70       46.80      4.86 o 
  -1  16   0       42.34       40.02      2.48 o 
   0  16   0       15.38       15.49      2.78 o 
   1  16   0      181.00      164.76      6.15 o 
   2  16   0        7.14        7.40      4.16 o 
   0 -17   1       18.29       17.25      4.07 o 
   1 -17   1        2.35        6.89      2.72 o 
   2 -17   1       23.99       28.43      3.30 o 
   3 -17   1       52.42       53.18      4.41 o 
   4 -17   1       76.14       68.09     10.56 o 
  -3 -16   1        0.13        7.93      3.57 o 
  -2 -16   1       11.84       10.84      4.05 o 
  -1 -16   1       93.94       91.83      5.86 o 
   0 -16   1      185.80      172.27      3.04 o 
   1 -16   1        3.21        4.99      5.20 o 
   2 -16   1       10.90       12.87      2.15 o 
   3 -16   1       30.55       32.20      2.44 o 
   4 -16   1       80.81       80.21      9.04 o 
   5 -16   1        4.54       -0.34      2.72 o 
   6 -16   1       19.33       17.45      8.27 o 
   7 -16   1        5.11       11.38      3.35 o 
  -4 -15   1        8.99        7.22      5.63 o 
  -3 -15   1        2.05        4.56      3.84 o 
  -2 -15   1       25.57       27.40      2.57 o 
  -1 -15   1      134.80      130.53      2.46 o 
   0 -15   1       71.21       78.92      2.99 o 
   1 -15   1      432.98      446.94      3.26 o 
   2 -15   1       25.90       28.44      2.51 o 
   3 -15   1        1.09        4.04      2.47 o 
   4 -15   1        4.36        2.66      2.61 o 
   5 -15   1       12.88        8.03      5.94 o 
   6 -15   1        5.70        9.37      5.28 o 
   7 -15   1       19.65       27.40      3.55 o 
   8 -15   1        3.48        6.70      5.00 o 
  -6 -14   1       55.79       53.11      4.31 o 
  -5 -14   1        4.23       13.42      5.39 o 
  -4 -14   1       23.92       28.36      4.07 o 
  -3 -14   1        0.00        2.45      4.95 o 
  -2 -14   1       15.56       14.42      2.96 o 
  -1 -14   1      307.91      307.51      3.02 o 
   0 -14   1       72.23       63.23      2.92 o 
   1 -14   1       48.40       47.69      2.44 o 
   2 -14   1       55.12       56.04      3.92 o 
   3 -14   1      171.05      183.79      4.46 o 
   4 -14   1        2.84        2.50      4.26 o 
   5 -14   1      330.74      330.89      3.48 o 
   6 -14   1       42.45       19.58     22.58 o 
   7 -14   1       10.99       15.66      2.90 o 
   8 -14   1      125.60      127.23      8.77 o 
   9 -14   1       16.87       22.18      3.48 o 
  -7 -13   1       11.20        7.84      4.12 o 
  -6 -13   1       47.18       42.92      3.92 o 
  -5 -13   1       74.33       59.08      5.39 o 
  -4 -13   1       15.51       27.81      9.85 o 
  -3 -13   1        2.78        4.21      2.79 o 
  -2 -13   1      136.32      126.62      3.93 o 
  -1 -13   1        6.27        2.71      5.60 o 
   0 -13   1      572.13      565.83      5.15 o 
   1 -13   1        0.94        2.36      2.21 o 
   2 -13   1       14.91       12.64      2.25 o 
   3 -13   1        6.75        9.83      4.26 o 
   4 -13   1      446.13      427.24     16.71 o 
   5 -13   1       40.47       45.28      3.36 o 
   6 -13   1        1.03       -2.89      2.89 o 
   7 -13   1       20.92       22.31      7.84 o 
   8 -13   1      101.18       94.63      3.70 o 
   9 -13   1        0.83       -3.23      4.61 o 
  10 -13   1       59.65       65.13      4.10 o 
  -8 -12   1       14.84        8.43      2.87 o 
  -7 -12   1        0.71       -0.20      5.29 o 
  -6 -12   1       35.35       35.96      5.00 o 
  -5 -12   1       63.77       69.47      3.53 o 
  -4 -12   1        2.22        3.13      3.58 o 
  -3 -12   1        0.17        1.20      2.52 o 
  -2 -12   1      119.06      104.54      4.62 o 
  -1 -12   1      573.44      565.53      4.52 o 
   0 -12   1      454.09      400.31     26.52 o 
   1 -12   1       62.40       65.40      2.64 o 
   2 -12   1      127.54      124.79      3.09 o 
   3 -12   1        5.61       10.65      3.58 o 
   4 -12   1        4.05       -1.30      3.01 o 
   5 -12   1       22.57       14.86     11.22 o 
   6 -12   1        3.33        5.16      2.50 o 
   7 -12   1        1.39        6.46      6.27 o 
   8 -12   1       22.22       20.55      2.81 o 
   9 -12   1       20.06       15.44      5.14 o 
  10 -12   1       40.20       29.40      4.26 o 
  11 -12   1       68.67       59.23      3.01 o 
  -9 -11   1        0.99       -2.35      4.16 o 
  -8 -11   1        9.47       11.86      3.81 o 
  -7 -11   1        0.83        4.31      3.53 o 
  -6 -11   1       19.76       11.95      3.43 o 
  -5 -11   1        6.88        5.29      4.51 o 
  -4 -11   1      108.77       99.24      5.05 o 
  -3 -11   1        0.40        0.12      2.50 o 
  -2 -11   1       84.77       83.66      2.98 o 
  -1 -11   1       19.96       21.10      1.88 o 
   0 -11   1     1958.29     1918.05     33.85 o 
   1 -11   1        9.30        9.74      2.44 o 
   2 -11   1       80.47       72.42      2.32 o 
   3 -11   1        2.19       -0.80      2.46 o 
   4 -11   1      107.26       91.07      2.71 o 
   5 -11   1      633.21      608.17     20.18 o 
   6 -11   1       18.57       19.34      6.86 o 
   7 -11   1        1.87        4.21      2.22 o 
   8 -11   1        0.08        2.49      7.74 o 
   9 -11   1        4.87        7.71      2.89 o 
  10 -11   1        4.43        4.77      6.22 o 
  11 -11   1        0.62        3.90      3.15 o 
  -9 -10   1       13.76       16.50      3.15 o 
  -8 -10   1       82.63       89.19      5.73 o 
  -7 -10   1       60.50       63.79      3.63 o 
  -6 -10   1        8.96       12.84      4.61 o 
  -5 -10   1      103.37      101.21      3.43 o 
  -4 -10   1      341.97      343.61      7.40 o 
  -3 -10   1      128.62      128.87      2.97 o 
  -2 -10   1      709.46      686.12      9.16 o 
  -1 -10   1     1354.25     1331.08     43.90 o 
   0 -10   1      461.68      466.61      3.29 o 
   1 -10   1       21.08       32.51      2.89 o 
   2 -10   1      107.23       97.01      7.20 o 
   3 -10   1       84.63       98.90      6.86 o 
   4 -10   1      408.92      369.67     42.62 o 
   5 -10   1       44.45       43.57     22.63 o 
   6 -10   1      194.72      169.20      3.36 o 
   7 -10   1      237.87      227.65     13.23 o 
   8 -10   1        2.28       13.50      3.97 o 
   9 -10   1        1.98        7.22      2.68 o 
  10 -10   1       18.27       15.15      3.50 o 
  11 -10   1       37.55       27.95      3.88 o 
  12 -10   1      116.54      110.18      3.02 o 
 -10  -9   1       20.85       22.58      5.14 o 
  -9  -9   1       39.90       40.80      6.12 o 
  -8  -9   1       40.24       37.26      4.16 o 
  -7  -9   1       20.59       28.90      4.61 o 
  -6  -9   1        2.90        7.05      4.41 o 
  -5  -9   1      146.28      141.78      3.53 o 
  -4  -9   1       76.48       77.97      3.77 o 
  -3  -9   1       18.82       19.59      3.34 o 
  -2  -9   1      921.44      825.98     40.65 o 
  -1  -9   1     1030.69      999.56      4.56 o 
   0  -9   1     1723.92     1609.47     24.54 o 
   1  -9   1      225.11      203.88      3.43 o 
   2  -9   1        2.22        2.66      2.39 o 
   3  -9   1      425.57      444.46      3.84 o 
   4  -9   1       16.72       19.10      2.98 o 
   5  -9   1      132.37      120.80     63.30 o 
   6  -9   1        0.67        6.91      4.70 o 
   7  -9   1       10.56        9.07      3.05 o 
   8  -9   1       23.45       28.23      3.12 o 
   9  -9   1       46.75       49.29      5.10 o 
  10  -9   1       89.69       78.15      4.51 o 
  11  -9   1        0.00       -0.23      2.99 o 
  12  -9   1       66.82       66.26      3.30 o 
 -10  -8   1       44.93       41.74      7.84 o 
  -9  -8   1       27.22       23.57      2.82 o 
  -8  -8   1       16.60       19.37      5.68 o 
  -7  -8   1      675.43      706.75     53.01 o 
  -6  -8   1       20.63       16.95      3.04 o 
  -5  -8   1       87.21       84.56      3.23 o 
  -4  -8   1      814.94      767.15      4.94 o 
  -3  -8   1      196.01      169.96      3.02 o 
  -2  -8   1      131.88      137.85      2.78 o 
  -1  -8   1     1072.48     1017.25     15.92 o 
   0  -8   1     4266.56     4210.08     95.48 o 
   1  -8   1       12.15       23.44      2.46 o 
   2  -8   1      255.32      254.90      2.87 o 
   3  -8   1      234.15      196.81      3.39 o 
   4  -8   1      600.38      483.03     76.18 o 
   5  -8   1       36.90       20.77      3.01 o 
   6  -8   1      403.47      423.66     17.29 o 
   7  -8   1      106.61       94.57      3.22 o 
   8  -8   1       19.41       13.40      4.16 o 
   9  -8   1      239.62      252.05      6.81 o 
  10  -8   1       83.37       62.71     18.22 o 
  11  -8   1      177.72      177.58      6.52 o 
  12  -8   1        9.04        8.41      5.09 o 
 -11  -7   1       14.52       15.98      3.24 o 
 -10  -7   1       37.54       43.65      6.76 o 
  -9  -7   1        0.90       -4.75      6.03 o 
  -8  -7   1       74.14       73.60      6.56 o 
  -7  -7   1       68.97       75.20      8.72 o 
  -6  -7   1       69.80       60.55      4.51 o 
  -5  -7   1      311.45      300.51      5.00 o 
  -4  -7   1       19.05       23.75      3.60 o 
  -3  -7   1       51.91       39.25      3.36 o 
  -2  -7   1      495.94      506.07      9.75 o 
  -1  -7   1     1281.83     1207.96     57.76 o 
   0  -7   1      475.36      465.82     12.15 o 
   1  -7   1      401.30      394.24     23.91 o 
   2  -7   1      486.93      564.19      5.73 o 
   3  -7   1        1.38        4.02      2.39 o 
   4  -7   1       37.31       38.60     20.72 o 
   5  -7   1       19.00       34.18      3.01 o 
   6  -7   1      201.90      213.77      2.96 o 
   7  -7   1        1.88        4.86      2.55 o 
   8  -7   1      119.88      109.81     42.33 o 
   9  -7   1        6.15        4.22      3.08 o 
  10  -7   1       15.64       18.16      3.32 o 
  11  -7   1      104.31      102.66      9.41 o 
  12  -7   1       59.18       55.29      8.58 o 
 -11  -6   1        0.89        0.39      3.04 o 
 -10  -6   1        0.37        0.82      2.74 o 
  -9  -6   1       46.28       49.19      2.72 o 
  -8  -6   1       86.08       89.83     10.73 o 
  -7  -6   1       48.92       41.40      2.48 o 
  -6  -6   1      723.95      653.34      5.98 o 
  -5  -6   1        3.98       10.48      3.92 o 
  -4  -6   1      475.57      473.15      5.58 o 
  -3  -6   1      449.95      410.21      4.26 o 
  -2  -6   1     1386.23     1360.06     34.44 o 
  -1  -6   1        2.99        4.21      2.08 o 
   0  -6   1     5788.37     5809.74     98.52 o 
   1  -6   1      538.22      607.21     14.11 o 
   2  -6   1      312.79      312.13      3.26 o 
   3  -6   1      498.92      503.74     11.12 o 
   4  -6   1      289.17      324.42    169.75 o 
   5  -6   1      155.21      167.30      2.92 o 
   6  -6   1        6.73        4.30      2.44 o 
   7  -6   1       43.98       46.06      3.05 o 
   8  -6   1        2.09       -0.40      4.16 o 
   9  -6   1       30.81       39.59      3.15 o 
  10  -6   1        2.27       -0.93      2.22 o 
  11  -6   1        8.95       17.39     13.62 o 
  12  -6   1      161.52      144.47      9.41 o 
  13  -6   1        6.63        2.09      6.37 o 
 -12  -5   1      170.68      109.04     70.94 o 
 -11  -5   1        3.58        2.60     11.22 o 
 -10  -5   1       96.11       87.96      6.76 o 
  -9  -5   1       10.37        6.37      4.31 o 
  -8  -5   1       44.93       45.11      4.41 o 
  -7  -5   1      418.86      408.96     20.48 o 
  -6  -5   1      996.84      961.07     81.28 o 
  -5  -5   1      495.07      480.21      5.58 o 
  -4  -5   1      140.23      124.34      4.51 o 
  -3  -5   1      992.03     1036.79     39.88 o 
  -2  -5   1      338.38      305.81      3.55 o 
  -1  -5   1      993.64     1025.33     15.73 o 
   0  -5   1       53.34       68.59      5.34 o 
   1  -5   1       47.53       34.36      2.68 o 
   2  -5   1     1665.58     1775.94     21.16 o 
   3  -5   1      149.01       94.23     56.68 o 
   4  -5   1      679.22      715.22      5.88 o 
   5  -5   1      440.51      477.21     15.87 o 
   6  -5   1      148.44      106.08     57.42 o 
   7  -5   1       10.28        7.45      2.98 o 
   8  -5   1       11.57        5.67      2.84 o 
   9  -5   1       70.15       72.96      3.15 o 
  10  -5   1      161.23      161.27      2.96 o 
  11  -5   1       25.74       22.52     15.19 o 
  12  -5   1        1.20        8.09      4.51 o 
  13  -5   1        7.80       13.07      3.32 o 
 -12  -4   1       20.80       11.17      5.49 o 
 -11  -4   1      303.22      306.00      4.70 o 
 -10  -4   1      405.28      432.98      5.68 o 
  -9  -4   1      310.37      322.36      5.29 o 
  -8  -4   1      228.81      247.01      4.90 o 
  -7  -4   1      587.83      700.57      5.19 o 
  -6  -4   1       12.40       15.97      4.12 o 
  -5  -4   1      234.94      267.59      4.90 o 
  -4  -4   1      361.97      389.18      4.80 o 
  -3  -4   1       34.69       26.09      4.06 o 
  -2  -4   1      882.35      823.85     25.57 o 
  -1  -4   1     1454.62     1438.94      6.68 o 
   0  -4   1     7083.95     7397.94     44.58 o 
   1  -4   1      100.25      125.94      3.48 o 
   2  -4   1        0.09        1.51      3.22 o 
   3  -4   1       58.99       69.44      4.46 o 
   4  -4   1      826.07      864.50      8.08 o 
   5  -4   1      223.72      228.74    124.83 o 
   6  -4   1      126.94      119.32     64.32 o 
   7  -4   1       13.54       14.35      2.46 o 
   8  -4   1       21.50       32.43      3.01 o 
   9  -4   1      356.16      335.78     32.48 o 
  10  -4   1        6.69        8.10      4.12 o 
  11  -4   1        8.97        9.73      2.43 o 
  12  -4   1       22.32       22.18      3.22 o 
  13  -4   1      170.63      166.73     46.43 o 
 -12  -3   1       15.16        9.80      3.82 o 
 -11  -3   1      658.33      668.72      6.47 o 
 -10  -3   1       36.42       62.71      4.80 o 
  -9  -3   1      216.10      231.73      3.82 o 
  -8  -3   1     1786.13     1922.59      7.64 o 
  -7  -3   1     1200.94     1305.50      6.66 o 
  -6  -3   1      880.04      939.74      6.66 o 
  -5  -3   1      843.41      965.02      6.37 o 
  -2  -3   1     5695.75     5240.15     17.44 o 
  -1  -3   1     3112.58     2945.15     49.68 o 
   1  -3   1      584.16      588.67      9.65 o 
   2  -3   1      497.19      511.38      9.41 o 
   3  -3   1        8.01       12.44      3.19 o 
   4  -3   1     2498.93     2823.44     49.14 o 
   5  -3   1      136.98      128.79      4.07 o 
   6  -3   1      121.63      138.55      3.58 o 
   7  -3   1       19.78       19.20      2.44 o 
   8  -3   1       91.66      117.60      5.63 o 
   9  -3   1       62.78       66.48      6.03 o 
  10  -3   1       96.70       99.89      3.29 o 
  11  -3   1       32.41       37.44      2.78 o 
  12  -3   1       42.56       47.63      2.65 o 
  13  -3   1        0.93        9.13      6.86 o 
 -13  -2   1        0.59       -3.92      4.12 o 
 -12  -2   1       58.25       56.24      3.72 o 
 -11  -2   1        0.16       -0.29      3.23 o 
 -10  -2   1        0.16        5.46      3.14 o 
  -9  -2   1      785.68      791.20     21.56 o 
  -8  -2   1      354.75      379.61      4.46 o 
  -7  -2   1      112.15      125.32      4.85 o 
  -6  -2   1     6858.38     7563.87     15.58 o 
  -5  -2   1     1900.95     2073.70     60.45 o 
  -4  -2   1      890.42     1027.66     46.74 o 
  -2  -2   1      761.90      848.72     18.42 o 
  -1  -2   1     1490.30     1435.29     12.30 o 
   0  -2   1       12.88       13.90      3.22 o 
   2  -2   1    10263.08     9798.15     26.06 o 
   3  -2   1      111.45      107.43      2.77 o 
   4  -2   1     1651.19     1830.57     71.48 o 
   5  -2   1      287.00      366.62      9.95 o 
   6  -2   1      852.51      996.23     14.60 o 
   7  -2   1      106.31      116.47      3.23 o 
   8  -2   1       22.39       18.28      3.48 o 
   9  -2   1      252.40      234.77     20.14 o 
  10  -2   1      144.21      136.53      6.17 o 
  11  -2   1        0.86       -3.07      4.30 o 
  12  -2   1        6.55        7.56      3.38 o 
  13  -2   1        4.99        4.81      3.37 o 
 -13  -1   1       39.96       44.64      4.86 o 
 -12  -1   1        9.45       11.18      4.12 o 
 -11  -1   1        7.40        8.92      3.65 o 
 -10  -1   1       53.66       57.10      2.90 o 
  -9  -1   1       18.44       12.43      2.43 o 
  -8  -1   1        0.60        3.09      3.01 o 
  -7  -1   1       43.82       54.60      3.08 o 
  -6  -1   1     1734.22     1804.11      7.25 o 
  -5  -1   1       55.54       74.74      4.36 o 
  -4  -1   1      828.30      962.27     30.82 o 
  -3  -1   1     3156.79     3447.94    242.46 o 
  -2  -1   1     2436.75     2566.29     50.34 o 
   1  -1   1        1.35        0.52      3.06 o 
   2  -1   1       92.95       98.71      3.95 o 
   3  -1   1     1172.78     1357.65      6.75 o 
   4  -1   1     5842.67     6711.70    173.08 o 
   5  -1   1      312.38      321.44     23.32 o 
   6  -1   1      366.71      439.56     32.28 o 
   7  -1   1        0.43       -0.10      3.33 o 
   8  -1   1      124.41      160.25      6.91 o 
   9  -1   1       27.13       15.54      2.69 o 
  10  -1   1        5.92        2.98      3.18 o 
  11  -1   1        6.15       10.62      3.74 o 
  12  -1   1       24.46       21.22      3.64 o 
  13  -1   1       76.62       81.37      3.83 o 
 -13   0   1        0.03        5.47      3.34 o 
 -12   0   1       10.44       12.42      4.80 o 
 -11   0   1       59.00       67.35      3.84 o 
 -10   0   1       73.18       64.27      8.48 o 
  -9   0   1        8.77        6.68      2.37 o 
  -8   0   1        0.98        2.30      2.48 o 
  -7   0   1      154.74      187.93      5.63 o 
  -6   0   1       21.38       31.71      3.06 o 
  -5   0   1     2092.33     2324.84    101.58 o 
  -4   0   1     4233.24     6324.16   1366.49 o 
  -3   0   1     1110.61     1131.15     22.64 o 
  -1   0   1     2673.81     1906.29   1262.15 o 
   1   0   1     3508.68     3938.85     55.75 o 
   2   0   1      155.43      182.79      4.68 o 
   3   0   1       46.44       64.91      3.43 o 
   4   0   1     1903.86     2098.33     51.10 o 
   5   0   1      416.72      537.74      3.92 o 
   6   0   1       12.36       27.66      5.19 o 
   7   0   1       53.76       55.26      3.01 o 
   8   0   1      113.97      106.80      3.43 o 
   9   0   1       76.77       65.64      5.63 o 
  10   0   1       26.78       28.61      3.25 o 
  11   0   1       91.37       86.45      3.24 o 
  12   0   1        2.25       -4.03      4.03 o 
 -13   1   1        0.90       -2.89      5.54 o 
 -12   1   1        3.18       11.15      4.90 o 
 -11   1   1       51.94       47.54      3.74 o 
 -10   1   1        4.03        4.67      2.54 o 
  -9   1   1       39.38       37.27      1.99 o 
  -8   1   1        1.76        5.36      2.06 o 
  -7   1   1      116.93      116.79      6.97 o 
  -6   1   1       63.00       87.56      4.07 o 
  -5   1   1      208.58      242.79      8.33 o 
  -4   1   1      450.39      542.51     22.54 o 
  -3   1   1      237.15      235.04    128.55 o 
  -2   1   1      187.98      193.58      4.07 o 
  -1   1   1        5.52        5.80      2.40 o 
   0   1   1     1181.06     1152.61     38.31 o 
   2   1   1      670.19      766.12      7.64 o 
   3   1   1     3511.13     3819.02     14.01 o 
   4   1   1      559.05      610.13      6.27 o 
   5   1   1      321.24      383.89      5.39 o 
   6   1   1       12.16        6.76      2.84 o 
   7   1   1      300.65      334.61      5.19 o 
   8   1   1       80.63       73.58      4.41 o 
   9   1   1      266.32      241.11      5.00 o 
  10   1   1      103.62       99.70      3.11 o 
  11   1   1        3.23        9.06      4.00 o 
  12   1   1       91.68       96.28      5.07 o 
 -13   2   1       38.81       37.68      9.60 o 
 -12   2   1      154.67      158.99      5.39 o 
 -11   2   1        5.89        9.96      2.35 o 
 -10   2   1       56.71       52.31      3.18 o 
  -9   2   1      507.72      558.36     14.54 o 
  -8   2   1       36.16       36.68      2.19 o 
  -7   2   1      200.01      202.79      6.56 o 
  -6   2   1     1247.06     1322.30     62.66 o 
  -5   2   1       25.37       50.53     16.56 o 
  -4   2   1       99.38       90.73      3.58 o 
  -3   2   1        1.04        2.35      3.46 o 
  -2   2   1    10898.19       82.40      6.76 o 
  -1   2   1     3896.68     3893.26    158.81 o 
   0   2   1     3795.25     3919.01     74.43 o 
   1   2   1      318.77      339.38      5.18 o 
   2   2   1      257.39      294.63      9.41 o 
   3   2   1      891.90      942.27      9.31 o 
   4   2   1       19.18       24.99      3.14 o 
   5   2   1      344.92      453.56      5.39 o 
   6   2   1        8.82        2.84      4.02 o 
   7   2   1      131.76      138.30      6.42 o 
   8   2   1      271.90      244.20      3.48 o 
   9   2   1       23.64       27.46      3.78 o 
  10   2   1        0.07        8.23      4.51 o 
  11   2   1        0.96        9.50      4.80 o 
  12   2   1       47.16       52.32      5.49 o 
 -13   3   1        1.33       10.48      3.13 o 
 -12   3   1       39.60       40.78      3.42 o 
 -11   3   1        1.90        0.54      2.11 o 
 -10   3   1      283.77      291.24      9.34 o 
  -9   3   1        2.28        7.30      2.09 o 
  -8   3   1       79.07       75.84      2.08 o 
  -7   3   1      214.13      250.99      7.05 o 
  -6   3   1       65.87       51.74     16.95 o 
  -5   3   1      266.63      239.25     94.45 o 
  -4   3   1      433.82      387.90    204.05 o 
  -3   3   1       68.34       79.26      2.67 o 
  -2   3   1     3325.92     2848.07    469.43 o 
  -1   3   1       19.82       26.15      2.88 o 
   0   3   1     7668.97     7288.00     36.15 o 
   1   3   1     2000.29     2011.62     32.09 o 
   2   3   1      422.18      416.03      6.76 o 
   3   3   1      413.61      380.36     10.88 o 
   4   3   1        1.84        6.17      4.02 o 
   5   3   1     1046.53     1203.80      7.25 o 
   6   3   1       19.11       24.01      2.94 o 
   7   3   1      129.87      139.23      4.51 o 
   8   3   1      119.64      140.02      4.61 o 
   9   3   1       79.05       63.79      3.33 o 
  10   3   1        9.21       10.48      4.80 o 
  11   3   1       25.27       22.24      5.10 o 
  12   3   1       17.62       17.05      4.02 o 
 -13   4   1       74.53       70.67     24.19 o 
 -12   4   1      271.75      280.50     77.39 o 
 -11   4   1        6.80        9.71      2.34 o 
 -10   4   1       21.31       12.61      3.63 o 
  -9   4   1       85.22       89.79     20.43 o 
  -8   4   1      298.69      331.00    173.23 o 
  -7   4   1      415.32      423.65     94.50 o 
  -6   4   1      242.74      239.63    123.85 o 
  -5   4   1      573.27      492.31    273.42 o 
  -4   4   1     1046.79     1110.68     11.51 o 
  -3   4   1        0.89        3.78      2.79 o 
  -2   4   1     2484.37     2615.29      8.52 o 
  -1   4   1       39.09       33.33      2.42 o 
   0   4   1     1666.57     1757.33     28.69 o 
   1   4   1      337.44      328.24      6.10 o 
   2   4   1      653.36      659.23      5.39 o 
   3   4   1      988.08     1023.61      6.76 o 
   4   4   1      213.33      212.13      4.80 o 
   5   4   1        2.07        3.92      3.92 o 
   6   4   1      319.95      317.75      5.10 o 
   7   4   1      221.34      258.38      4.90 o 
   8   4   1       86.92       94.75      3.33 o 
   9   4   1      135.78      138.06      3.82 o 
  10   4   1      114.18      133.84      5.29 o 
  11   4   1        4.19       -3.82      3.82 o 
 -13   5   1       92.42       74.97     20.51 o 
 -12   5   1       27.78       32.11     11.68 o 
 -11   5   1      242.18      248.84     66.92 o 
 -10   5   1       90.32       90.61     25.35 o 
  -9   5   1       35.50       42.26     13.16 o 
  -8   5   1       40.51       29.22     19.01 o 
  -7   5   1       22.64       19.08     10.73 o 
  -6   5   1      217.79      233.21     24.59 o 
  -5   5   1      234.20      240.27      9.65 o 
  -4   5   1      348.88      289.13    146.58 o 
  -3   5   1      962.95     1116.60     18.52 o 
  -2   5   1     1174.29     1242.51     13.37 o 
  -1   5   1     1895.40     1975.26     24.01 o 
   0   5   1     1943.15     2088.07     37.25 o 
   1   5   1      644.84      704.57     29.20 o 
   2   5   1        4.95        9.92      2.54 o 
   3   5   1      217.13      213.40      4.70 o 
   4   5   1       26.07       21.75      3.92 o 
   5   5   1       11.65       16.95      4.12 o 
   6   5   1       19.10       17.74      2.87 o 
   7   5   1        0.34       -0.91      2.41 o 
   8   5   1       35.88       38.03      2.65 o 
   9   5   1        0.84        7.97      3.22 o 
  10   5   1       14.66       16.02      2.60 o 
  11   5   1        0.00        2.60      3.09 o 
 -13   6   1       49.94       48.42      5.32 o 
 -12   6   1        0.47       -2.42      2.60 o 
 -11   6   1       33.50       35.92      2.77 o 
 -10   6   1      190.35      194.43     57.56 o 
  -9   6   1      152.16      137.79     33.29 o 
  -8   6   1       77.79       75.38      3.12 o 
  -7   6   1     1227.79     1179.98     96.90 o 
  -6   6   1       65.59       81.94      2.66 o 
  -5   6   1        1.31        1.08      2.74 o 
  -4   6   1      609.03      603.66    310.85 o 
  -3   6   1      179.25      199.45      3.06 o 
  -2   6   1       30.75       22.23      3.08 o 
  -1   6   1     1458.56     1623.90     36.69 o 
   0   6   1     2405.56     2548.96     89.30 o 
   1   6   1      297.77      305.40      8.75 o 
   2   6   1      149.84      174.43      3.52 o 
   3   6   1       12.18       10.17      2.50 o 
   4   6   1      110.45       91.81      4.31 o 
   5   6   1      303.52      287.09      4.02 o 
   6   6   1      341.62      340.60     44.09 o 
   7   6   1        1.17        3.18      3.38 o 
   8   6   1       45.06       49.24      6.71 o 
   9   6   1       77.76       76.27      9.70 o 
  10   6   1        2.91       12.35      2.63 o 
  11   6   1       44.81       49.44      9.46 o 
 -13   7   1       56.85       51.16      6.12 o 
 -12   7   1        0.66        3.26      2.58 o 
 -11   7   1       20.42       24.59      2.96 o 
 -10   7   1       13.23       15.03      2.95 o 
  -9   7   1       57.15       59.65      3.80 o 
  -8   7   1       86.60       75.77     13.57 o 
  -7   7   1       14.78       12.89      2.30 o 
  -6   7   1      326.17      313.67      3.04 o 
  -5   7   1        1.94        2.40      2.36 o 
  -4   7   1       11.39        6.16      2.34 o 
  -3   7   1        2.74        8.29      2.87 o 
  -2   7   1      463.03      513.34     14.21 o 
  -1   7   1      132.64      122.37      2.60 o 
   0   7   1      459.34      486.11      7.50 o 
   1   7   1      448.08      439.73      9.40 o 
   2   7   1      143.78      131.45      3.18 o 
   3   7   1       59.13       49.55      3.11 o 
   4   7   1      768.31      750.24      6.17 o 
   5   7   1        0.23        2.74      3.04 o 
   6   7   1       17.31       18.44      4.07 o 
   7   7   1        1.55        3.17      3.08 o 
   8   7   1        2.71        6.32      4.41 o 
   9   7   1       13.09       20.57      7.45 o 
  10   7   1      142.92      145.33      7.94 o 
 -12   8   1       78.24       74.64      5.75 o 
 -11   8   1      103.63       98.40      8.63 o 
 -10   8   1       31.55       34.72      2.41 o 
  -9   8   1       20.68       21.57      2.11 o 
  -8   8   1        2.59        6.79      2.11 o 
  -7   8   1        0.01        0.83      2.91 o 
  -6   8   1      132.04      138.08     10.34 o 
  -5   8   1        0.23        1.52      2.40 o 
  -4   8   1       75.99       76.41      3.12 o 
  -3   8   1        1.01        3.25      2.04 o 
  -2   8   1       59.92       61.19      2.21 o 
  -1   8   1       72.52       77.22      2.04 o 
   0   8   1       42.31       44.71      2.10 o 
   1   8   1        8.50        8.88      1.83 o 
   2   8   1        3.93        4.64      2.03 o 
   3   8   1      206.30      188.62      6.56 o 
   4   8   1       58.23       56.24      4.21 o 
   5   8   1       11.94        2.45      4.41 o 
   6   8   1       90.58       94.85      3.43 o 
   7   8   1       22.56       23.86      3.53 o 
   8   8   1        3.06        8.38      2.46 o 
   9   8   1       40.94       46.31      6.86 o 
  10   8   1       15.37       10.92      3.35 o 
 -12   9   1        0.02        3.19      2.76 o 
 -11   9   1        3.87        3.84      2.28 o 
 -10   9   1        0.00        0.13      2.38 o 
  -9   9   1       22.91       24.97      2.37 o 
  -8   9   1       38.53       42.67      4.08 o 
  -7   9   1       47.97       44.35      2.63 o 
  -6   9   1       48.48       30.92      2.15 o 
  -5   9   1       81.60       50.80     29.35 o 
  -4   9   1       87.42       74.38      2.66 o 
  -3   9   1       85.78       74.31     11.93 o 
  -2   9   1        7.47        5.28      2.08 o 
  -1   9   1      850.94      865.47     11.48 o 
   0   9   1      941.21      901.91     16.42 o 
   1   9   1        5.98        3.61      2.68 o 
   2   9   1      110.60      112.50      2.18 o 
   3   9   1       92.13       83.15      3.33 o 
   4   9   1        7.37        7.15      3.14 o 
   5   9   1      107.11       83.87      4.80 o 
   6   9   1       93.06       98.67      3.43 o 
   7   9   1        0.14        6.01      3.43 o 
   8   9   1       62.50       63.14      3.10 o 
   9   9   1        0.57        8.94      3.15 o 
 -12  10   1        7.23        1.60      2.84 o 
 -11  10   1       12.43       12.78      8.77 o 
 -10  10   1       38.80       39.42      2.09 o 
  -9  10   1        0.58        1.55      5.47 o 
  -8  10   1      550.69      541.03     16.60 o 
  -7  10   1       59.85       65.50      2.90 o 
  -6  10   1        0.07        0.19      1.89 o 
  -5  10   1       92.41       77.05      9.48 o 
  -4  10   1        6.54       19.03      2.51 o 
  -3  10   1       56.25       35.66      2.14 o 
  -2  10   1       93.69       95.89      2.62 o 
  -1  10   1      112.54       99.12      2.85 o 
   0  10   1        8.46       10.57      2.07 o 
   1  10   1       91.88       92.11      2.62 o 
   2  10   1       25.90       24.70      3.39 o 
   3  10   1       51.18       56.41      3.77 o 
   4  10   1       35.06       40.96      4.51 o 
   5  10   1       64.33       62.22      4.70 o 
   6  10   1        1.88        9.01      3.33 o 
   7  10   1        2.20       11.87      5.49 o 
   8  10   1        5.46       11.34      3.12 o 
 -11  11   1       45.80       39.46      4.00 o 
 -10  11   1        3.86        8.94      3.00 o 
  -9  11   1       65.25       71.70      9.70 o 
  -8  11   1      100.21       80.36      5.98 o 
  -7  11   1        0.02        0.08      3.64 o 
  -6  11   1      114.47       96.88     21.97 o 
  -5  11   1      223.54      212.40      5.93 o 
  -4  11   1      270.05      237.98      7.56 o 
  -3  11   1        8.65       14.28      2.51 o 
  -2  11   1       65.64       48.93      2.28 o 
  -1  11   1      343.57      323.41     10.57 o 
   0  11   1        0.91        0.70      2.53 o 
   1  11   1        3.98        5.76      2.21 o 
   2  11   1        0.05        4.95      1.98 o 
   3  11   1        0.45        5.51      3.72 o 
   4  11   1       37.58       38.51      3.53 o 
   5  11   1        4.84        5.19      3.53 o 
   6  11   1        0.02        4.51      3.53 o 
   7  11   1        0.32       -2.74      2.74 o 
 -11  12   1        0.28       -1.80      4.67 o 
 -10  12   1      106.25      119.85     10.26 o 
  -9  12   1      180.89      179.35      8.86 o 
  -8  12   1       12.18       15.05      2.83 o 
  -7  12   1      161.20      174.54      6.52 o 
  -6  12   1        4.71        7.13      2.46 o 
  -5  12   1        2.32        3.43      1.85 o 
  -4  12   1       72.42       55.61      1.94 o 
  -3  12   1      172.57      156.63      3.52 o 
  -2  12   1       21.20       16.83      2.19 o 
  -1  12   1       84.70       82.52      2.35 o 
   0  12   1      361.60      331.01     10.08 o 
   1  12   1       30.65       30.53      2.66 o 
   2  12   1      117.10      119.07      6.86 o 
   3  12   1        4.72        5.11      2.97 o 
   4  12   1       56.99       59.28      5.00 o 
   5  12   1       63.32       64.28      5.29 o 
   6  12   1        2.85       -1.27      5.58 o 
   7  12   1        1.41       10.78      6.03 o 
 -10  13   1        1.75        3.72      3.20 o 
  -9  13   1        8.83        9.51      2.66 o 
  -8  13   1       43.25       42.12      5.33 o 
  -7  13   1      269.56      253.19      3.26 o 
  -6  13   1       83.78       77.45     22.39 o 
  -5  13   1       40.45       39.00      2.56 o 
  -4  13   1       47.27       42.32      3.40 o 
  -3  13   1        0.19        2.65      1.87 o 
  -2  13   1      137.99      153.09      2.94 o 
  -1  13   1       27.12       25.51      2.86 o 
   0  13   1      208.23      206.75      2.76 o 
   1  13   1       75.80       81.53      2.37 o 
   2  13   1      136.30      125.69     10.24 o 
   3  13   1       80.54       90.17      3.34 o 
   4  13   1        1.32        4.31      5.19 o 
   5  13   1       12.14        7.84      4.02 o 
   6  13   1       11.78        9.90      4.21 o 
  -9  14   1      189.55      180.62      7.22 o 
  -8  14   1        2.15        6.00      4.99 o 
  -7  14   1       26.55       29.15      2.42 o 
  -6  14   1        1.40       -1.38      2.26 o 
  -5  14   1        0.11        3.16      2.43 o 
  -4  14   1       12.19       12.63      3.12 o 
  -3  14   1      100.10      107.42      4.22 o 
  -2  14   1        0.44        3.96      2.37 o 
  -1  14   1       39.08       48.35      5.39 o 
   0  14   1       30.40       34.59      3.90 o 
   1  14   1      198.05      203.55      6.30 o 
   2  14   1        0.16        8.38      6.61 o 
   3  14   1        0.85        8.97      4.21 o 
   4  14   1      253.44      233.00      6.07 o 
  -8  15   1       23.54       29.28      6.55 o 
  -7  15   1      176.32      160.34     36.96 o 
  -6  15   1       93.74       97.10     27.18 o 
  -5  15   1       27.30       29.45      5.99 o 
  -4  15   1       20.77       23.67      3.71 o 
  -3  15   1      129.38      133.15      3.19 o 
  -2  15   1        2.14        7.15      2.96 o 
  -1  15   1       97.77       90.88      2.56 o 
   0  15   1       30.24       34.55      3.11 o 
   1  15   1       13.59       10.79      3.48 o 
   2  15   1       13.75       16.00      3.24 o 
   3  15   1       47.56       48.34      4.66 o 
  -6  16   1       38.60       43.16     15.88 o 
  -5  16   1       18.73       15.70      7.60 o 
  -4  16   1        2.12        0.73      4.10 o 
  -3  16   1       51.87       55.15      4.78 o 
  -2  16   1       79.17       84.04      2.63 o 
  -1  16   1       29.83       37.09      4.54 o 
   0  16   1      104.67      103.85      3.43 o 
   1  16   1       23.18       28.88      4.56 o 
  -1 -17   2       10.35        7.38      2.83 o 
   0 -17   2      100.32       87.51      3.04 o 
   1 -17   2       40.50       43.07      2.59 o 
   2 -17   2       60.06       58.31      4.96 o 
   3 -17   2       59.33       50.86      2.85 o 
   4 -17   2        0.30        3.35      3.78 o 
   5 -17   2        5.83        5.15      5.30 o 
  -3 -16   2        4.19       -0.03      4.16 o 
  -2 -16   2      143.21      138.56      6.02 o 
  -1 -16   2       70.31       59.74      5.48 o 
   0 -16   2       33.96       40.71      3.02 o 
   1 -16   2       17.81       17.60      2.39 o 
   2 -16   2       90.25      102.01      2.53 o 
   3 -16   2        6.41       11.28      2.99 o 
   4 -16   2        7.46        1.04      3.64 o 
   5 -16   2        0.70       10.30      8.82 o 
   6 -16   2       20.57       12.19     11.37 o 
   7 -16   2       31.87       35.18      2.94 o 
  -5 -15   2       23.70       24.01      5.68 o 
  -4 -15   2        5.00        3.88      4.21 o 
  -3 -15   2        0.41        0.83      5.00 o 
  -2 -15   2      172.06      167.66      4.27 o 
  -1 -15   2       18.30       16.68      2.82 o 
   0 -15   2      108.53      106.81      4.92 o 
   1 -15   2       31.30       30.03      2.55 o 
   2 -15   2        0.04       -2.36      2.36 o 
   3 -15   2       35.26       32.70      3.43 o 
   4 -15   2       77.45       78.71      3.71 o 
   5 -15   2      244.64      233.92    131.93 o 
   6 -15   2       26.38        3.97     16.26 o 
   7 -15   2       62.25       77.68      5.73 o 
   8 -15   2       82.10       86.97      4.12 o 
  -6 -14   2        2.00       -3.04      3.92 o 
  -5 -14   2        0.13       -5.19      5.19 o 
  -4 -14   2       13.98        9.84      3.91 o 
  -3 -14   2        1.54        3.54      2.88 o 
  -2 -14   2       13.82       12.45      2.41 o 
  -1 -14   2      143.66      120.20      5.02 o 
   0 -14   2      294.74      277.40      3.74 o 
   1 -14   2        0.49        6.95      3.22 o 
   2 -14   2       39.69       38.63      2.70 o 
   3 -14   2        8.46        0.39      2.68 o 
   4 -14   2        5.55        5.34      2.65 o 
   5 -14   2       90.14       59.03     52.42 o 
   6 -14   2      189.20      173.32     90.68 o 
   7 -14   2       39.71       41.25      3.67 o 
   8 -14   2        7.73       10.88      3.74 o 
   9 -14   2       13.28       15.31      9.50 o 
  -7 -13   2       21.77       26.85      5.58 o 
  -6 -13   2        2.58        7.25      3.72 o 
  -5 -13   2        6.96       12.35      5.00 o 
  -4 -13   2        1.03        7.69      4.31 o 
  -3 -13   2        3.99        5.69      3.97 o 
  -2 -13   2        1.36        8.50      6.00 o 
  -1 -13   2      360.51      343.07      4.75 o 
   0 -13   2        0.12        2.94      2.54 o 
   1 -13   2       12.11        8.28      3.05 o 
   2 -13   2      138.00      140.31      3.32 o 
   3 -13   2        3.17        7.89      4.61 o 
   4 -13   2        2.76        4.91      3.08 o 
   5 -13   2      148.37      134.58     74.37 o 
   6 -13   2       10.78        3.38      2.29 o 
   7 -13   2       16.43       21.98      3.53 o 
   8 -13   2       89.23       96.71      5.68 o 
   9 -13   2       35.64       34.65      3.63 o 
  10 -13   2        2.14       20.72      5.93 o 
  -8 -12   2        0.38        4.18      3.78 o 
  -7 -12   2       10.76       11.56      5.29 o 
  -6 -12   2        0.93       12.54      4.80 o 
  -5 -12   2       34.65       22.83      4.70 o 
  -4 -12   2       27.32       33.58      3.60 o 
  -3 -12   2        0.00        6.09      2.84 o 
  -2 -12   2       64.44       59.44      3.01 o 
  -1 -12   2        1.88        1.96      6.91 o 
   0 -12   2       29.06       34.98      3.01 o 
   1 -12   2      155.32      145.18      3.26 o 
   2 -12   2        6.31        7.87      2.39 o 
   3 -12   2      101.87      104.46      3.97 o 
   4 -12   2      222.74      212.95      2.74 o 
   5 -12   2      103.29      107.21     59.18 o 
   6 -12   2      211.27      203.40     14.35 o 
   7 -12   2      121.91      117.28      2.89 o 
   8 -12   2       11.94       12.58      3.46 o 
   9 -12   2      251.60      243.14      6.81 o 
  10 -12   2       26.28       27.24      7.05 o 
  11 -12   2        0.01        4.31      4.21 o 
  -9 -11   2       38.73       36.45      4.21 o 
  -8 -11   2       12.01       15.68      2.53 o 
  -7 -11   2        1.73        4.41      3.33 o 
  -6 -11   2        0.93        4.41      3.23 o 
  -5 -11   2        0.56       -2.65      3.14 o 
  -4 -11   2       24.84       27.71      3.51 o 
  -3 -11   2      183.16      170.66      3.55 o 
  -2 -11   2        0.08        3.56      2.74 o 
  -1 -11   2        2.57        5.43      4.46 o 
   0 -11   2     1396.79     1321.66     32.97 o 
   1 -11   2        0.68        0.58      3.58 o 
   2 -11   2      294.24      276.81      3.97 o 
   3 -11   2      983.27      960.30     26.90 o 
   4 -11   2      199.77      202.03      2.67 o 
   5 -11   2      144.25      151.65      2.79 o 
   6 -11   2       15.25       22.87      7.64 o 
   7 -11   2       49.88       43.71      3.38 o 
   8 -11   2        7.61        8.57      3.77 o 
   9 -11   2      127.70      128.63     10.53 o 
  10 -11   2        8.61        6.70      3.03 o 
  11 -11   2        5.16        7.71      2.87 o 
 -10 -10   2       14.59       17.07      4.02 o 
  -9 -10   2       31.84       37.64      4.95 o 
  -8 -10   2        9.08       12.67      3.53 o 
  -7 -10   2       15.26       15.19      3.23 o 
  -6 -10   2       14.13       21.16      4.41 o 
  -5 -10   2        5.56        3.72      4.31 o 
  -4 -10   2       66.99       68.79      2.82 o 
  -3 -10   2       92.76       89.50      2.97 o 
  -2 -10   2      307.10      279.25     14.80 o 
  -1 -10   2        0.08        5.30      2.48 o 
   0 -10   2      251.13      266.72      3.11 o 
   1 -10   2      134.07      140.85      5.63 o 
   2 -10   2      428.43      415.30     13.82 o 
   3 -10   2      179.08      164.22      5.93 o 
   4 -10   2       81.64       59.41     30.91 o 
   5 -10   2      389.89      328.86    173.08 o 
   6 -10   2        0.88        2.75      3.92 o 
   7 -10   2        0.18        1.70      2.54 o 
   8 -10   2       27.38       30.50      2.79 o 
   9 -10   2       77.41       70.80      3.39 o 
  10 -10   2       79.42       83.75      8.23 o 
  11 -10   2       21.18       32.76      2.74 o 
 -10  -9   2       13.58       16.04      6.32 o 
  -9  -9   2        9.06       10.95      2.90 o 
  -8  -9   2       17.88       14.80      5.00 o 
  -7  -9   2       32.66       35.67      3.23 o 
  -6  -9   2      165.03      150.40      4.70 o 
  -5  -9   2       22.88       15.09      4.41 o 
  -4  -9   2       12.32       11.35      3.29 o 
  -3  -9   2      158.30      151.98      2.85 o 
  -2  -9   2      159.67      132.64      2.75 o 
  -1  -9   2       24.58       17.93      2.94 o 
   0  -9   2       36.04       44.28      2.50 o 
   1  -9   2        3.81        2.68      2.08 o 
   2  -9   2        0.44        3.33      2.60 o 
   3  -9   2      241.67      244.60      3.46 o 
   4  -9   2      121.48      101.92     42.38 o 
   5  -9   2        0.26        0.59      3.82 o 
   6  -9   2       51.15       46.50      2.63 o 
   7  -9   2        0.91        2.24      2.46 o 
   8  -9   2      532.60      489.15     23.96 o 
   9  -9   2        2.57        4.54      7.25 o 
  10  -9   2      101.50      100.81      7.45 o 
  11  -9   2       54.16       56.30      3.15 o 
  12  -9   2        5.00       11.87      6.07 o 
 -11  -8   2       56.05       45.85     12.05 o 
 -10  -8   2       14.07       19.27      3.03 o 
  -9  -8   2       47.89       53.52      3.46 o 
  -8  -8   2      133.63      141.14      9.01 o 
  -7  -8   2       43.99       46.25      3.23 o 
  -6  -8   2       59.88       54.38      3.33 o 
  -5  -8   2      176.45      188.52      4.70 o 
  -4  -8   2        2.16        2.50      3.23 o 
  -3  -8   2      119.90       95.62      3.28 o 
  -2  -8   2       27.90       36.54      7.50 o 
  -1  -8   2       60.24       41.09      3.97 o 
   0  -8   2      334.84      272.65     10.83 o 
   1  -8   2        0.74        0.69      2.37 o 
   2  -8   2       86.09       85.04      2.66 o 
   3  -8   2      657.21      626.75      8.38 o 
   4  -8   2        3.13        1.18      2.98 o 
   5  -8   2      125.75      141.11      5.10 o 
   6  -8   2        7.68        7.59      5.05 o 
   7  -8   2      159.41      166.26      2.85 o 
   8  -8   2       25.91       24.69      5.05 o 
   9  -8   2      255.20      213.60      3.77 o 
  10  -8   2      521.26      561.34     54.18 o 
  11  -8   2        0.17        2.46      3.77 o 
  12  -8   2       81.80       76.12      3.01 o 
 -11  -7   2       25.83       32.77      5.73 o 
 -10  -7   2       13.65       12.83      2.39 o 
  -9  -7   2       12.11       13.93      2.70 o 
  -8  -7   2      103.38       96.79      3.58 o 
  -7  -7   2        0.10        0.55      4.80 o 
  -6  -7   2        1.18       -0.20      4.12 o 
  -5  -7   2       64.05       54.28      4.31 o 
  -4  -7   2       40.47       32.36      2.59 o 
  -3  -7   2      141.81      136.39      3.43 o 
  -2  -7   2      430.36      394.75      3.82 o 
  -1  -7   2      183.89      168.95      3.36 o 
   0  -7   2      614.89      656.81     14.26 o 
   1  -7   2      184.56      188.01      4.02 o 
   2  -7   2      177.57      185.37      7.89 o 
   3  -7   2       55.09       38.12      8.67 o 
   4  -7   2      406.84      414.39     18.08 o 
   5  -7   2       26.02       27.35      2.98 o 
   6  -7   2      190.31      176.56      2.94 o 
   7  -7   2       55.32       52.13      2.59 o 
   8  -7   2      134.57      125.17      4.85 o 
   9  -7   2      335.91      320.42     19.25 o 
  10  -7   2      299.11      340.79     18.71 o 
  11  -7   2       18.36       26.62      7.35 o 
  12  -7   2      494.56      494.91     31.84 o 
 -12  -6   2       13.08       10.96      9.01 o 
 -11  -6   2       59.10       62.34      3.13 o 
 -10  -6   2        2.95        3.87      3.33 o 
  -9  -6   2       65.74       70.17      7.84 o 
  -8  -6   2       36.75       34.69      3.01 o 
  -7  -6   2      113.78      113.02      6.32 o 
  -6  -6   2      165.39      155.99      4.70 o 
  -5  -6   2       12.92       10.88      4.12 o 
  -4  -6   2       32.63       35.08      3.04 o 
  -3  -6   2        0.00        3.14      2.84 o 
  -2  -6   2       21.82       24.10      3.08 o 
  -1  -6   2        0.00        1.00      2.39 o 
   0  -6   2      376.19      366.25      6.37 o 
   1  -6   2       13.26       16.89      3.08 o 
   2  -6   2       98.17       98.56      3.92 o 
   3  -6   2      334.58      290.28    163.14 o 
   4  -6   2        0.08        1.87      2.11 o 
   5  -6   2        0.83        0.16      2.08 o 
   6  -6   2      345.59      358.92      3.05 o 
   7  -6   2       24.59       15.42      9.26 o 
   8  -6   2      475.83      503.16     58.64 o 
   9  -6   2       50.73       47.93      3.82 o 
  10  -6   2      295.77      242.60     84.51 o 
  11  -6   2       64.76       63.39     11.37 o 
  12  -6   2        8.59        9.56      9.01 o 
 -12  -5   2        2.03        6.22      4.36 o 
 -11  -5   2       34.98       38.34      2.63 o 
 -10  -5   2        2.15        3.23      3.23 o 
  -9  -5   2      263.74      284.93      4.12 o 
  -8  -5   2       21.50       24.01      4.21 o 
  -7  -5   2      409.34      417.37     32.09 o 
  -6  -5   2       54.59       48.28      6.42 o 
  -5  -5   2      433.89      389.57      4.41 o 
  -4  -5   2      111.44      121.17      4.14 o 
  -3  -5   2        0.90        1.57      4.31 o 
  -2  -5   2      200.70      192.59      7.35 o 
  -1  -5   2      975.95      968.90      5.39 o 
   0  -5   2      841.14      851.17     19.35 o 
   1  -5   2     1502.00     1478.26     30.57 o 
   2  -5   2      375.98      387.23     19.55 o 
   3  -5   2       20.26       22.70      2.65 o 
   4  -5   2      658.19      709.47     19.06 o 
   5  -5   2        0.07        3.41      3.18 o 
   6  -5   2        0.11        1.77      2.32 o 
   7  -5   2        0.80       -0.93      3.67 o 
   8  -5   2       35.79       25.07     11.22 o 
   9  -5   2      307.83      281.95     14.21 o 
  10  -5   2      159.08      155.57     16.36 o 
  11  -5   2        1.65        6.52      3.04 o 
  12  -5   2      122.21       93.43     59.03 o 
 -12  -4   2      220.70      186.07      4.41 o 
 -11  -4   2       47.83       43.99      5.10 o 
 -10  -4   2        5.80        0.98      3.23 o 
  -9  -4   2       23.50       20.97      3.14 o 
  -8  -4   2       17.95       29.10      3.04 o 
  -7  -4   2        1.15        9.80      4.02 o 
  -6  -4   2       11.22        6.96      2.74 o 
  -4  -4   2       13.90       14.17      3.71 o 
  -3  -4   2       12.54       18.03      3.14 o 
  -2  -4   2      489.13      543.14      4.75 o 
  -1  -4   2      137.79      117.60      3.74 o 
   0  -4   2        6.70        5.04      3.64 o 
   1  -4   2        0.62        0.21      2.75 o 
   2  -4   2      475.70      490.18      4.37 o 
   3  -4   2      512.43      586.10      4.57 o 
   4  -4   2      362.65      385.16      3.67 o 
   5  -4   2       92.75       76.63      3.92 o 
   6  -4   2      603.35      639.57     21.51 o 
   7  -4   2        1.39        3.63      2.41 o 
   8  -4   2       46.23       33.58      7.20 o 
   9  -4   2        3.35        8.32      2.48 o 
  10  -4   2       42.99       55.52      8.97 o 
  11  -4   2        0.13        6.79      2.77 o 
  12  -4   2       13.41       13.41      2.74 o 
 -13  -3   2      113.30       92.10      4.31 o 
 -12  -3   2      465.07      425.53      5.10 o 
 -11  -3   2       26.34       33.12      4.70 o 
 -10  -3   2      373.69      667.06      6.07 o 
  -9  -3   2     1155.23     1233.29      6.37 o 
  -8  -3   2      862.34      869.29      5.68 o 
  -7  -3   2       96.01      127.47      3.43 o 
  -6  -3   2      299.87      353.71      5.19 o 
  -5  -3   2       12.41       14.60      4.21 o 
  -4  -3   2      991.21      991.77     14.70 o 
  -3  -3   2      183.93      180.94     14.11 o 
  -2  -3   2      240.86      221.14      6.07 o 
  -1  -3   2        0.64       -1.88      3.30 o 
   0  -3   2       28.03       30.54      3.55 o 
   1  -3   2        0.03        2.85      4.12 o 
   2  -3   2      369.48      365.30     24.30 o 
   3  -3   2      182.69      164.41     18.22 o 
   4  -3   2      468.71      493.58      6.32 o 
   5  -3   2      123.37      158.62      5.68 o 
   6  -3   2      226.74      282.36      3.57 o 
   7  -3   2       14.78       15.25      2.11 o 
   8  -3   2      345.48      342.60     15.58 o 
   9  -3   2      122.58       97.24      4.12 o 
  10  -3   2      479.36      504.98     25.48 o 
  11  -3   2        8.29        8.49      7.94 o 
  12  -3   2        0.01        2.32      3.81 o 
 -13  -2   2      122.79      118.85      4.21 o 
 -12  -2   2        8.31       13.52      3.63 o 
 -11  -2   2      304.30      244.25     25.43 o 
 -10  -2   2      294.30      216.28     50.61 o 
  -9  -2   2      290.16      219.29     34.83 o 
  -8  -2   2     1635.60     1725.73     53.50 o 
  -7  -2   2     1116.90     1201.63     76.03 o 
  -6  -2   2      575.34      591.27     23.03 o 
  -5  -2   2      151.33      211.03     12.93 o 
  -4  -2   2     1133.90     1309.14     51.15 o 
  -3  -2   2       75.52       84.75      5.39 o 
  -2  -2   2       54.00       50.95      4.41 o 
   0  -2   2      595.41      606.84      7.24 o 
   1  -2   2     5801.97     5643.50     16.21 o 
   2  -2   2     1711.41     1863.32     15.58 o 
   3  -2   2      130.60      148.58      3.64 o 
   4  -2   2        9.48       21.34      2.46 o 
   5  -2   2        0.07        3.94      5.54 o 
   6  -2   2        0.40        3.60      2.81 o 
   7  -2   2       35.73       28.47      2.18 o 
   8  -2   2       14.99        6.56      2.39 o 
   9  -2   2       88.18       76.07      3.33 o 
  10  -2   2      124.66      123.95      3.46 o 
  11  -2   2      113.96      105.52      8.82 o 
  12  -2   2        1.70        6.32      3.08 o 
 -13  -1   2        2.46        6.36      3.48 o 
 -12  -1   2        3.07        2.19      6.32 o 
 -11  -1   2        0.95        0.41      2.68 o 
 -10  -1   2       81.52       81.64      3.58 o 
  -9  -1   2        5.02        8.05      3.12 o 
  -8  -1   2       11.66       14.12      2.79 o 
  -7  -1   2       73.43      126.87     41.84 o 
  -6  -1   2      654.57      652.18     15.38 o 
  -5  -1   2      820.12      923.64     38.95 o 
  -4  -1   2       60.53       70.51      4.65 o 
  -3  -1   2     3064.64     3215.86     75.10 o 
  -2  -1   2      520.29      540.87      7.74 o 
  -1  -1   2       18.20       17.64      5.58 o 
   0  -1   2      750.60      565.64    313.59 o 
   1  -1   2    10684.07     2120.32     15.97 o 
   2  -1   2        4.66        8.67      2.67 o 
   3  -1   2     1868.65     2103.07     26.70 o 
   4  -1   2      628.77      746.60     12.98 o 
   5  -1   2       61.31       54.00      3.01 o 
   6  -1   2      415.19      468.25     11.66 o 
   7  -1   2      234.37      248.59      7.40 o 
   8  -1   2       36.82       24.58      3.77 o 
   9  -1   2      249.27      238.00      5.00 o 
  10  -1   2      104.83      109.25      4.90 o 
  11  -1   2       24.83       27.44      3.53 o 
  12  -1   2       36.25       40.55      3.94 o 
 -13   0   2        3.46        7.49      3.84 o 
 -12   0   2       19.20       23.85      3.48 o 
 -11   0   2        5.87        5.61      2.72 o 
 -10   0   2      114.59      125.80      2.83 o 
  -9   0   2       55.13       56.28      4.05 o 
  -8   0   2      500.38      520.90     33.36 o 
  -7   0   2       58.34       51.35     10.35 o 
  -6   0   2       61.64       59.22      2.53 o 
  -5   0   2      114.21      117.06     30.75 o 
  -4   0   2       19.91       29.93      2.62 o 
  -3   0   2       38.74       60.98      8.38 o 
  -2   0   2     2871.27     2954.16     27.56 o 
  -1   0   2      629.99      614.15    156.19 o 
   0   0   2      407.05      429.55     11.27 o 
   1   0   2      221.51      217.68     17.59 o 
   2   0   2     1656.00     1723.08     41.30 o 
   3   0   2        8.85        5.19      3.05 o 
   4   0   2      527.43      616.31     23.76 o 
   5   0   2      173.56      225.68      9.75 o 
   6   0   2        8.02        0.56      2.69 o 
   7   0   2       77.21       69.17      4.41 o 
   8   0   2       87.51      100.43      3.23 o 
   9   0   2       33.28        8.62      4.41 o 
  10   0   2        7.53        7.34      3.70 o 
  11   0   2       17.12       16.96      2.94 o 
  12   0   2       36.23       34.30      4.33 o 
 -13   1   2       25.14       27.35      4.12 o 
 -12   1   2        0.19       -0.28      4.21 o 
 -11   1   2        0.03        4.70      3.26 o 
 -10   1   2       10.70       13.83      2.54 o 
  -9   1   2      320.79      316.46      7.34 o 
  -8   1   2      680.65      712.47     18.39 o 
  -7   1   2       81.05       93.24      5.21 o 
  -6   1   2       20.80       34.48      2.09 o 
  -5   1   2      367.92      448.47     12.88 o 
  -4   1   2      972.26     1052.46     14.42 o 
  -3   1   2     2777.71     2772.15    120.86 o 
  -2   1   2        2.36        4.10      2.92 o 
   0   1   2     2811.09     2806.50     59.44 o 
   2   1   2       90.59      102.98      5.10 o 
   3   1   2       35.82       43.50      4.31 o 
   4   1   2      251.64      310.90      5.29 o 
   5   1   2       55.31       77.01      4.21 o 
   6   1   2       81.63       72.51      4.31 o 
   7   1   2        5.71       12.54      2.84 o 
   8   1   2      119.68      111.50      4.51 o 
   9   1   2       71.26       67.34      4.46 o 
  10   1   2      386.54      378.00      4.77 o 
  11   1   2        0.06        7.32      5.78 o 
  12   1   2      237.55      224.38      6.17 o 
 -13   2   2       28.82       31.64      4.16 o 
 -12   2   2        8.53       14.57      3.15 o 
 -11   2   2      428.09      428.61     19.50 o 
 -10   2   2        0.00        1.30      2.53 o 
  -9   2   2      143.91      145.08      5.37 o 
  -8   2   2      174.27      197.65      7.80 o 
  -7   2   2      146.22      132.70      6.36 o 
  -6   2   2      581.34      592.60     23.56 o 
  -5   2   2       18.45       11.80      2.08 o 
  -4   2   2      336.45      353.17     90.29 o 
  -3   2   2        0.72        0.98      2.34 o 
  -2   2   2     1889.39     1957.90    314.65 o 
  -1   2   2     3299.96     3364.89     69.95 o 
   0   2   2      907.76      854.69     18.39 o 
   1   2   2      565.48      583.93      5.69 o 
   3   2   2      597.98      662.64      5.34 o 
   4   2   2       14.89       21.75      4.12 o 
   5   2   2      131.50      128.75      4.41 o 
   6   2   2        0.77       -0.98      4.02 o 
   7   2   2        8.93        9.50      4.12 o 
   8   2   2        7.08        1.24      2.80 o 
   9   2   2       53.49       47.49      3.11 o 
  10   2   2        6.36       11.95      3.43 o 
  11   2   2       58.47       60.75      3.92 o 
  12   2   2      129.42      119.83      4.51 o 
 -13   3   2       14.22        9.20      3.13 o 
 -12   3   2      289.38      314.54      8.69 o 
 -11   3   2       31.68       31.79      3.98 o 
 -10   3   2        0.18        1.96      2.23 o 
  -9   3   2     1790.80     1799.55     59.06 o 
  -8   3   2        1.82        4.44      2.90 o 
  -7   3   2        1.19        1.69      1.80 o 
  -6   3   2      221.92      207.73     53.48 o 
  -5   3   2       50.47       38.26     11.91 o 
  -4   3   2      202.43      242.82     60.16 o 
  -3   3   2      417.14      392.88     99.22 o 
  -2   3   2      376.52      418.14      4.67 o 
  -1   3   2      927.52      897.73      4.93 o 
   0   3   2       44.76       33.78      1.92 o 
   1   3   2     1527.68     1481.88     54.18 o 
   2   3   2       35.17       37.40      3.53 o 
   3   3   2      155.06      133.22      3.21 o 
   4   3   2      783.78      936.13     44.92 o 
   5   3   2        0.32        6.25      3.43 o 
   6   3   2      113.54      131.44      7.20 o 
   7   3   2        0.01        3.43      4.02 o 
   8   3   2       46.24       46.25      4.41 o 
   9   3   2        3.99        9.11      3.23 o 
  10   3   2      160.93      165.00      4.12 o 
  11   3   2        4.35        9.41      5.29 o 
 -13   4   2        2.27        2.79      2.65 o 
 -12   4   2        4.74        3.71      3.53 o 
 -11   4   2        9.27       11.14      3.18 o 
 -10   4   2       54.93       58.27     17.28 o 
  -9   4   2      112.10       95.21     22.50 o 
  -8   4   2       22.36       20.09      4.92 o 
  -7   4   2     1231.65     1139.28    298.46 o 
  -6   4   2      164.99      178.44     45.35 o 
  -5   4   2       73.57       72.04      2.22 o 
  -4   4   2      690.66      762.49      3.83 o 
  -3   4   2        2.71        4.89      1.94 o 
  -2   4   2       60.31       62.10      2.36 o 
  -1   4   2      906.76      867.30     10.78 o 
   0   4   2      269.58      285.68      3.10 o 
   1   4   2      507.42      501.99      3.61 o 
   2   4   2       45.06       55.42      2.36 o 
   3   4   2        0.73        4.15      3.04 o 
   4   4   2        1.88        4.90      3.92 o 
   5   4   2        0.00        0.86      2.35 o 
   6   4   2       50.11       49.87      4.12 o 
   7   4   2       37.49       44.78      3.23 o 
   8   4   2        5.08       10.48      3.23 o 
   9   4   2        0.68        1.96      3.14 o 
  10   4   2      174.70      167.16      5.58 o 
  11   4   2        1.95        4.35      2.94 o 
 -13   5   2        1.69        5.35      3.24 o 
 -12   5   2        0.01        2.38      4.98 o 
 -11   5   2      240.61      218.12     30.37 o 
 -10   5   2        8.86       15.41      3.67 o 
  -9   5   2       45.48       39.71     12.44 o 
  -8   5   2        0.24       -0.93      2.43 o 
  -7   5   2       48.00       25.55      8.05 o 
  -6   5   2        0.27        0.61      2.45 o 
  -5   5   2      427.76      438.73      3.45 o 
  -4   5   2      776.43      846.55    205.73 o 
  -3   5   2     1711.21     1796.84     21.49 o 
  -2   5   2     2740.36     2982.63     63.41 o 
  -1   5   2      607.87      689.25      4.47 o 
   0   5   2      721.74      712.53      4.04 o 
   1   5   2     1527.19     1593.84     16.88 o 
   2   5   2      364.97      366.04     14.75 o 
   3   5   2        1.91       -3.23      4.02 o 
   4   5   2        0.24        1.18      4.02 o 
   5   5   2       18.28       26.14      2.87 o 
   6   5   2       15.55       16.76      2.44 o 
   7   5   2       12.99       13.95      2.54 o 
   8   5   2        9.84       13.50      2.66 o 
   9   5   2      209.92      217.32     13.37 o 
  10   5   2       12.57       14.63      3.06 o 
  11   5   2        0.40       -0.44      2.84 o 
 -13   6   2       33.33       35.78      8.34 o 
 -12   6   2       49.64       57.58      3.00 o 
 -11   6   2        8.79        9.70      2.11 o 
 -10   6   2       91.67       95.69      2.58 o 
  -9   6   2      188.14      160.23     38.98 o 
  -8   6   2       38.06       30.17      2.86 o 
  -7   6   2       15.84       12.60      2.21 o 
  -6   6   2       31.28       30.66      1.90 o 
  -5   6   2      250.19      219.69     15.01 o 
  -4   6   2      230.51      227.27     33.91 o 
  -3   6   2      239.62      207.03      5.68 o 
  -2   6   2       44.77       67.48      1.83 o 
  -1   6   2      139.73      127.93      2.35 o 
   0   6   2        1.97        2.12      1.97 o 
   1   6   2       49.33       53.26      2.25 o 
   2   6   2       61.85       69.72      4.16 o 
   3   6   2       11.29        9.80      2.84 o 
   4   6   2       67.44       50.17      3.14 o 
   5   6   2       34.00       28.81      4.21 o 
   6   6   2       11.76       15.47      4.51 o 
   7   6   2       29.48       29.43      3.29 o 
   8   6   2       41.55       47.21      2.74 o 
   9   6   2      111.60      121.61     16.75 o 
  10   6   2       40.26       31.72      6.56 o 
 -13   7   2        4.99        0.30      2.77 o 
 -12   7   2       45.80       45.20      2.69 o 
 -11   7   2        3.27        6.09      2.12 o 
 -10   7   2       10.66       17.63      2.70 o 
  -9   7   2        0.00       -1.98      1.98 o 
  -8   7   2       53.99       69.67      2.30 o 
  -7   7   2      156.13      157.63      6.11 o 
  -6   7   2      175.16      178.30      2.83 o 
  -5   7   2        0.88        4.46      1.84 o 
  -4   7   2      245.71      283.53      7.88 o 
  -3   7   2       52.92       53.18      1.95 o 
  -2   7   2        9.68       13.28      2.36 o 
  -1   7   2      386.15      356.02      2.71 o 
   0   7   2        0.09        3.25      1.75 o 
   1   7   2        1.50        1.24      2.30 o 
   2   7   2        0.17        3.90      3.18 o 
   3   7   2       27.54       19.69      3.04 o 
   4   7   2        1.95        3.82      4.21 o 
   5   7   2      141.28      143.64      4.80 o 
   6   7   2       85.17       80.55      5.63 o 
   7   7   2       14.49       19.72      4.26 o 
   8   7   2      205.89      216.74     19.30 o 
   9   7   2       24.18       38.51      6.07 o 
  10   7   2        9.24       17.40      4.05 o 
 -13   8   2       18.05       19.19      2.57 o 
 -12   8   2       88.08       85.01      4.10 o 
 -11   8   2       14.09       25.08      2.88 o 
 -10   8   2        3.91        2.03      2.13 o 
  -9   8   2      182.92      176.23      5.83 o 
  -8   8   2        2.88        4.61      2.14 o 
  -7   8   2       53.19       43.68      2.78 o 
  -6   8   2        3.39        5.30      1.85 o 
  -5   8   2        5.34        4.68      2.10 o 
  -4   8   2        3.93        6.91      2.57 o 
  -3   8   2       84.25      109.71      4.50 o 
  -2   8   2        4.17       10.33      1.79 o 
  -1   8   2        0.25       -1.99      1.99 o 
   0   8   2        9.48       10.56      1.82 o 
   1   8   2      112.63      111.47      5.04 o 
   2   8   2      114.08      110.47      3.32 o 
   3   8   2        1.14        6.75      5.44 o 
   4   8   2      161.45      152.75      3.72 o 
   5   8   2      155.27      133.06      3.63 o 
   6   8   2       16.65       26.24      3.28 o 
   7   8   2       29.52       30.95      2.79 o 
   8   8   2       15.19       16.28      3.03 o 
   9   8   2      128.64      148.72     16.41 o 
 -12   9   2        3.70       14.28      4.57 o 
 -11   9   2       86.56       87.58      4.68 o 
 -10   9   2       22.22       20.04      2.38 o 
  -9   9   2        2.93        5.60      2.43 o 
  -8   9   2       11.09       14.34      2.26 o 
  -7   9   2      200.36      175.81      5.12 o 
  -6   9   2      102.02       87.89     21.13 o 
  -5   9   2       23.88       15.97      4.37 o 
  -4   9   2      382.40      397.02     11.32 o 
  -3   9   2      126.10      124.44      4.64 o 
  -2   9   2        3.54        4.73      2.10 o 
  -1   9   2       28.34       37.01      4.76 o 
   0   9   2       65.83       59.16      2.05 o 
   1   9   2        4.05       12.82      2.08 o 
   2   9   2       34.89       30.49      2.52 o 
   3   9   2       57.21       50.83      2.68 o 
   4   9   2       80.07       92.10      4.61 o 
   5   9   2       44.01       51.34      4.70 o 
   6   9   2        0.21        2.25      3.43 o 
   7   9   2       57.46       59.08     11.86 o 
   8   9   2       67.73       66.15      5.93 o 
 -12  10   2       20.19       17.87      2.57 o 
 -11  10   2       14.85       12.12      3.78 o 
 -10  10   2       61.80       62.62      2.97 o 
  -9  10   2        1.13        6.94      2.39 o 
  -8  10   2      120.93      114.34      2.85 o 
  -7  10   2        8.02       12.45      2.60 o 
  -6  10   2        0.54        3.33      3.51 o 
  -5  10   2      353.71      312.85      4.18 o 
  -4  10   2       18.83       16.23      2.19 o 
  -3  10   2       43.64       29.34      2.65 o 
  -2  10   2       25.55       39.40      2.24 o 
  -1  10   2      169.16      158.67      5.88 o 
   0  10   2      212.59      192.35      7.64 o 
   1  10   2      217.72      218.55      2.90 o 
   2  10   2       22.69       23.74      2.63 o 
   3  10   2      240.78      218.32      5.34 o 
   4  10   2        0.91        2.45      3.33 o 
   5  10   2        0.10       -2.65      3.33 o 
   6  10   2        0.04       -1.37      3.43 o 
   7  10   2       21.06       26.57      3.20 o 
   8  10   2       81.31       72.94      3.97 o 
 -11  11   2        1.69        7.39      2.70 o 
 -10  11   2      137.71      120.18      5.60 o 
  -9  11   2        0.82        4.64      2.23 o 
  -8  11   2        0.61        5.82      3.11 o 
  -7  11   2        0.32       -0.24      2.08 o 
  -6  11   2      351.90      296.46     67.84 o 
  -5  11   2       99.70       90.88      5.09 o 
  -4  11   2       14.05       -0.26      2.90 o 
  -3  11   2      284.29      235.63      3.10 o 
  -2  11   2       53.67       50.14      2.24 o 
  -1  11   2      111.23       97.78      9.88 o 
   0  11   2        1.40        3.75      2.20 o 
   1  11   2      147.87      143.61      6.29 o 
   2  11   2      112.36      111.58      4.65 o 
   3  11   2       57.32       53.33      9.26 o 
   4  11   2       13.84       12.54      4.90 o 
   5  11   2      144.60      147.27      5.49 o 
   6  11   2       46.06       30.96      5.39 o 
   7  11   2      111.47      100.17      3.05 o 
 -11  12   2       12.43       16.72      3.54 o 
 -10  12   2        3.74       12.86      2.43 o 
  -9  12   2        6.72        8.09      3.10 o 
  -8  12   2      160.64      150.22      2.74 o 
  -7  12   2        3.38        7.35      4.06 o 
  -6  12   2        0.42        1.89      4.22 o 
  -5  12   2       61.09       51.36     11.08 o 
  -4  12   2      232.87      224.89      3.98 o 
  -3  12   2       51.41       45.44      2.16 o 
  -2  12   2      132.35      120.94      2.26 o 
  -1  12   2        4.44       10.00      2.35 o 
   0  12   2      118.99      107.35      2.90 o 
   1  12   2       38.43       42.30      4.71 o 
   2  12   2      152.96      169.52      3.23 o 
   3  12   2       18.52       21.23      3.57 o 
   4  12   2       22.95       17.64      3.72 o 
   5  12   2       78.26       82.79      5.58 o 
   6  12   2       17.96       24.69      4.12 o 
 -10  13   2       21.45       23.49      2.57 o 
  -9  13   2       71.86       69.39      6.12 o 
  -8  13   2      102.27      114.06      3.65 o 
  -7  13   2        6.72        4.84      2.51 o 
  -6  13   2        6.39        5.77      2.18 o 
  -5  13   2       20.83       27.04      4.07 o 
  -4  13   2        4.59        5.15      2.70 o 
  -3  13   2        4.71        6.52      2.38 o 
  -2  13   2      263.66      250.79     11.84 o 
  -1  13   2        3.11        4.32      3.42 o 
   0  13   2       24.13       24.73      2.56 o 
   1  13   2        1.53        9.48      2.39 o 
   2  13   2      110.54      122.99      3.45 o 
   3  13   2        3.57        5.21      4.03 o 
   4  13   2      125.29      131.88      5.78 o 
   5  13   2      131.54      132.86      6.07 o 
  -9  14   2       11.47       18.43      5.91 o 
  -8  14   2        0.04        6.83      5.86 o 
  -7  14   2        0.01        4.25      2.36 o 
  -6  14   2        2.94        7.99      2.98 o 
  -5  14   2       34.04       31.67      4.92 o 
  -4  14   2       48.29       54.79      2.94 o 
  -3  14   2       11.03       16.69      2.85 o 
  -2  14   2       52.29       53.87      2.29 o 
  -1  14   2        1.88        5.98      2.84 o 
   0  14   2       26.00       24.79      2.98 o 
   1  14   2        0.60        0.34      2.63 o 
   2  14   2       40.66       38.96      4.26 o 
   3  14   2        0.31        0.98      3.40 o 
  -7  15   2      137.73      133.71     37.61 o 
  -6  15   2       20.03       15.77      5.27 o 
  -5  15   2        0.73       -0.82      2.83 o 
  -4  15   2       38.43       53.62      4.90 o 
  -3  15   2       11.73       15.80      3.57 o 
  -2  15   2       98.39       86.37      3.22 o 
  -1  15   2        0.58        6.78      4.59 o 
   0  15   2       47.80       44.66      3.44 o 
   1  15   2       14.18        9.84      6.07 o 
   2  15   2       23.33       18.51      3.43 o 
  -4  16   2       66.31       69.13      5.42 o 
  -3  16   2        8.27       16.21      3.25 o 
  -2  16   2      324.65      312.63      4.01 o 
  -1  16   2        5.51        6.32      2.61 o 
  -2 -17   3        4.80        4.25      2.84 o 
  -1 -17   3      150.17      148.25      4.02 o 
   0 -17   3        0.08        9.09      4.36 o 
   1 -17   3       15.07       13.97      2.48 o 
   2 -17   3        2.95        6.43      3.72 o 
   3 -17   3        5.02        2.18      3.14 o 
   4 -17   3        8.34       11.56      2.81 o 
   5 -17   3        5.91        6.63      5.54 o 
  -4 -16   3       14.08       20.15      8.92 o 
  -3 -16   3       44.64       32.01      4.09 o 
  -2 -16   3       13.22       16.45      2.67 o 
  -1 -16   3       19.26       24.25      2.83 o 
   0 -16   3        0.00        0.35      4.19 o 
   1 -16   3       22.91       21.94      2.93 o 
   2 -16   3        1.84        5.17      3.77 o 
   3 -16   3       24.81       28.39      2.94 o 
   4 -16   3       16.98       12.34      5.54 o 
   5 -16   3        5.35        2.57      3.06 o 
   6 -16   3       40.77       28.33     15.82 o 
   7 -16   3        0.41        8.17      3.24 o 
  -5 -15   3       11.02       13.72      3.60 o 
  -4 -15   3       27.86       26.73      4.14 o 
  -3 -15   3       45.13       43.24      3.12 o 
  -2 -15   3        0.77        4.48      2.87 o 
  -1 -15   3       72.92       75.77      7.30 o 
   0 -15   3        0.66        5.65      7.89 o 
   1 -15   3       14.21       19.95      2.36 o 
   2 -15   3        2.95        4.67      2.32 o 
   3 -15   3      127.91      123.40      8.33 o 
   4 -15   3       18.35       19.78      5.78 o 
   5 -15   3       41.23       38.12     23.91 o 
   6 -15   3        6.49        8.36      9.11 o 
   7 -15   3       22.07       27.66      3.15 o 
   8 -15   3      234.65      244.26      4.47 o 
  -7 -14   3      110.68      102.98      4.51 o 
  -6 -14   3       25.97       24.50      5.58 o 
  -5 -14   3       52.56       55.78      3.42 o 
  -4 -14   3       37.30       35.10      2.97 o 
  -3 -14   3        0.33        1.63      2.90 o 
  -2 -14   3       22.36       27.86      2.35 o 
  -1 -14   3       26.02       24.28      5.93 o 
   0 -14   3       73.51       68.67      3.32 o 
   1 -14   3       27.16       18.41      2.61 o 
   2 -14   3       29.73       32.10      7.45 o 
   3 -14   3       37.98       37.25      5.24 o 
   4 -14   3       72.38       75.04      2.46 o 
   5 -14   3      112.25      101.87     58.54 o 
   6 -14   3        0.60        7.55      2.74 o 
   7 -14   3        7.39        8.75      2.99 o 
   8 -14   3       26.38       25.73     10.73 o 
   9 -14   3       41.72       49.37      8.77 o 
  -8 -13   3        0.09       -3.23      4.12 o 
  -7 -13   3        0.03        1.27      3.92 o 
  -6 -13   3        2.83        5.39      3.63 o 
  -5 -13   3       85.00       95.55      8.08 o 
  -4 -13   3       37.51       42.48      3.72 o 
  -3 -13   3      209.04      205.13      3.87 o 
  -2 -13   3       34.27       34.13      4.36 o 
  -1 -13   3       70.55       67.19      3.22 o 
   0 -13   3        1.67        2.11      2.15 o 
   1 -13   3      273.40      277.97     14.45 o 
   2 -13   3        8.18        5.46      2.25 o 
   3 -13   3      213.13      219.24      3.04 o 
   4 -13   3      303.66      226.30     59.77 o 
   5 -13   3       10.10        9.38      4.16 o 
   6 -13   3        0.01        3.72      2.59 o 
   7 -13   3       88.27       86.98      2.93 o 
   8 -13   3        5.14        7.94      2.63 o 
   9 -13   3      227.15      220.42     22.68 o 
  10 -13   3      102.90       97.14      3.08 o 
  -9 -12   3       22.73       27.02      9.80 o 
  -8 -12   3       43.75       21.16      5.58 o 
  -7 -12   3       12.40       10.48      5.10 o 
  -6 -12   3        0.05        4.31      3.43 o 
  -5 -12   3       10.93       14.17      3.81 o 
  -4 -12   3        5.42       12.11      3.22 o 
  -3 -12   3        0.65        2.21      5.00 o 
  -2 -12   3        3.50        4.36      4.31 o 
  -1 -12   3       59.89       54.24      2.57 o 
   0 -12   3       46.25       44.93      2.45 o 
   1 -12   3      118.42      118.59      5.73 o 
   2 -12   3       87.08       90.47      2.39 o 
   3 -12   3       34.04       24.75      5.83 o 
   4 -12   3      125.56      131.59      2.49 o 
   5 -12   3       51.56       62.70     36.25 o 
   6 -12   3      122.81      126.79      3.63 o 
   7 -12   3      129.02      122.90      2.96 o 
   8 -12   3      167.00      168.73      3.15 o 
   9 -12   3       66.62       66.41     11.07 o 
  10 -12   3       17.02       13.78      3.19 o 
  -9 -11   3        0.16        9.70      4.02 o 
  -8 -11   3        2.78        2.65      3.53 o 
  -7 -11   3        0.53        3.14      3.33 o 
  -6 -11   3       65.62       63.98      4.70 o 
  -5 -11   3        6.34        6.03      3.77 o 
  -4 -11   3       18.55       20.70      3.39 o 
  -3 -11   3      153.61      138.80     12.20 o 
  -2 -11   3        2.72       -0.32      3.97 o 
  -1 -11   3      851.85      824.40      6.32 o 
   0 -11   3       50.41       54.38      2.60 o 
   1 -11   3       68.43       70.36      2.59 o 
   2 -11   3      247.62      245.01     15.63 o 
   3 -11   3      496.15      438.08      3.88 o 
   4 -11   3      213.20      185.21     41.10 o 
   5 -11   3      150.39      152.12     10.44 o 
   6 -11   3       10.14        6.61      3.09 o 
   7 -11   3        0.89        3.68      2.54 o 
   8 -11   3        0.00        0.61      3.22 o 
   9 -11   3       61.43       46.14      5.29 o 
  10 -11   3       42.79       33.21      7.20 o 
  11 -11   3       15.46       11.53      6.37 o 
 -10 -10   3       23.75       35.87     17.64 o 
  -9 -10   3       37.64       40.56      3.28 o 
  -8 -10   3       19.97       16.72      5.83 o 
  -7 -10   3       35.53       27.53      4.61 o 
  -6 -10   3        7.16        5.10      4.41 o 
  -5 -10   3       24.79       19.29      2.83 o 
  -4 -10   3        1.19       -1.27      3.04 o 
  -3 -10   3        9.83        9.15      2.04 o 
  -2 -10   3       11.98       10.86      3.01 o 
  -1 -10   3      211.72      189.24      6.42 o 
   0 -10   3       33.06       34.15      2.44 o 
   1 -10   3      966.41      896.90     45.51 o 
   2 -10   3      159.18      156.47      2.87 o 
   3 -10   3      454.26      484.14      3.91 o 
   4 -10   3     1272.50     1262.82     27.24 o 
   5 -10   3      667.30      604.23     29.88 o 
   6 -10   3       11.26        9.36      2.55 o 
   7 -10   3      348.16      362.18     17.93 o 
   8 -10   3        0.19       -2.63      2.63 o 
   9 -10   3      170.53      179.02      4.31 o 
  10 -10   3       20.62       16.07      4.41 o 
  11 -10   3       94.92       88.97      6.66 o 
 -11  -9   3       10.00       15.53      3.98 o 
 -10  -9   3       37.75       38.90      4.51 o 
  -9  -9   3       48.62       55.64      4.26 o 
  -8  -9   3        0.44       -2.65      2.65 o 
  -7  -9   3        4.41        7.64      4.41 o 
  -6  -9   3        8.03        9.31      3.04 o 
  -5  -9   3        0.15       -0.57      2.77 o 
  -4  -9   3       18.44       15.87      4.21 o 
  -3  -9   3        1.03        0.73      2.08 o 
  -2  -9   3       16.36       19.08      3.43 o 
  -1  -9   3       13.48       12.73      2.34 o 
   0  -9   3        2.61        2.54      1.97 o 
   1  -9   3       21.98       23.78      2.44 o 
   2  -9   3        6.97        9.85      2.41 o 
   3  -9   3      343.75      292.10     11.61 o 
   4  -9   3     1191.02     1008.73    109.25 o 
   5  -9   3        6.22        9.57      3.01 o 
   6  -9   3      879.42      913.95     24.50 o 
   7  -9   3     1137.73     1151.09     53.94 o 
   8  -9   3      281.27      267.70     11.66 o 
   9  -9   3      466.43      464.30     10.34 o 
  10  -9   3       78.71       79.89      8.03 o 
  11  -9   3        0.13       -3.74      3.74 o 
 -11  -8   3       22.78       18.74      3.21 o 
 -10  -8   3       15.16       26.19      3.58 o 
  -9  -8   3       43.31       48.44      2.82 o 
  -8  -8   3       10.45        6.33      2.66 o 
  -7  -8   3       85.75       74.76      3.33 o 
  -6  -8   3      109.50      102.59      4.51 o 
  -5  -8   3        7.28        5.51      2.62 o 
  -4  -8   3      151.60      119.05      4.51 o 
  -3  -8   3       41.58       33.25      4.36 o 
  -2  -8   3        7.77        9.70      2.87 o 
  -1  -8   3       15.34       13.01      2.37 o 
   0  -8   3       35.35       23.11      2.91 o 
   1  -8   3      481.49      476.50      4.05 o 
   2  -8   3       68.95       47.00      4.12 o 
   3  -8   3       82.74       98.63      3.15 o 
   4  -8   3      178.72      141.13     21.65 o 
   5  -8   3      316.37      291.49     11.22 o 
   6  -8   3      451.44      441.80      8.72 o 
   7  -8   3       66.26       64.97      4.70 o 
   8  -8   3      488.34      489.75     21.36 o 
   9  -8   3      173.27      176.90      9.60 o 
  10  -8   3      300.77      268.08     48.35 o 
  11  -8   3      194.52      198.84      9.16 o 
  12  -8   3      109.44      103.32      4.19 o 
 -12  -7   3        6.68       12.72      2.87 o 
 -11  -7   3       62.58       54.59      3.77 o 
 -10  -7   3       11.27       18.33      3.57 o 
  -9  -7   3       62.53       59.81      5.34 o 
  -8  -7   3        0.21        2.33      2.18 o 
  -7  -7   3       40.61       41.77      7.89 o 
  -6  -7   3       31.23       36.45      3.04 o 
  -5  -7   3        0.93        3.48      3.57 o 
  -4  -7   3       18.42       21.46      4.02 o 
  -3  -7   3       82.56       76.47      3.67 o 
  -2  -7   3      397.73      397.82      8.13 o 
  -1  -7   3      788.83      776.31     21.26 o 
   0  -7   3      310.34      321.44      6.03 o 
   1  -7   3       46.65       40.05      4.16 o 
   2  -7   3      361.36      399.95      7.99 o 
   3  -7   3      415.73      413.74     16.41 o 
   4  -7   3       59.10       53.62      4.41 o 
   5  -7   3       31.06       25.41      3.63 o 
   6  -7   3        8.82       10.66      7.64 o 
   7  -7   3      350.94      324.26     10.48 o 
   8  -7   3     1016.62      992.31     27.48 o 
   9  -7   3       16.98       23.28      2.29 o 
  10  -7   3      903.17      903.10     18.03 o 
  11  -7   3       87.01       91.34      8.77 o 
  12  -7   3      318.07      262.76    100.68 o 
 -12  -6   3        0.04       -4.90      6.66 o 
 -11  -6   3      129.95      131.32      7.45 o 
 -10  -6   3       81.04       88.88      9.99 o 
  -9  -6   3       16.63       16.46      3.22 o 
  -8  -6   3       64.32       82.54      3.97 o 
  -7  -6   3      119.09      135.46     10.53 o 
  -6  -6   3       85.82       78.97      3.23 o 
  -5  -6   3       59.25       65.80      5.68 o 
  -4  -6   3       25.53       25.97      4.12 o 
  -3  -6   3       60.02       52.83      2.18 o 
  -2  -6   3       31.41       37.76      2.54 o 
  -1  -6   3       96.11      105.60      5.83 o 
   0  -6   3      225.91      219.23      3.32 o 
   1  -6   3      149.41      123.65      3.39 o 
   2  -6   3      176.76      189.21      5.10 o 
   3  -6   3       54.93       44.91      2.63 o 
   4  -6   3      194.33      205.83     10.34 o 
   5  -6   3        0.19        5.58      2.39 o 
   6  -6   3       16.59       16.23      2.98 o 
   7  -6   3       52.90       41.10      2.79 o 
   8  -6   3       25.17       28.42      2.52 o 
   9  -6   3        2.50       -3.08      3.08 o 
  10  -6   3      202.82      214.56     11.51 o 
  11  -6   3        1.31        1.25      5.83 o 
  12  -6   3       86.20       85.22      4.09 o 
 -12  -5   3      140.95      108.23      4.65 o 
 -11  -5   3       46.42       41.94      5.00 o 
 -10  -5   3       98.94       99.94      4.80 o 
  -9  -5   3      329.15      347.83      5.19 o 
  -8  -5   3      315.23      337.94      4.02 o 
  -7  -5   3        5.17        7.15      5.78 o 
  -6  -5   3       81.95       87.58      3.92 o 
  -5  -5   3      471.14      451.88      8.52 o 
  -4  -5   3        0.08       -1.52      3.05 o 
  -3  -5   3     2191.27     2131.98      9.70 o 
  -2  -5   3      121.28      126.48     10.24 o 
  -1  -5   3     1076.38     1069.86     28.71 o 
   0  -5   3       71.75       80.35      3.39 o 
   1  -5   3      208.23      217.40      3.92 o 
   2  -5   3       60.68       57.74      3.12 o 
   3  -5   3      250.92      237.59      3.77 o 
   4  -5   3     1073.62     1133.71     17.34 o 
   5  -5   3      279.39      295.44      3.23 o 
   6  -5   3       39.02       28.47      3.92 o 
   7  -5   3      169.54      161.67     71.58 o 
   8  -5   3       82.01       89.64     11.90 o 
   9  -5   3        3.27        6.87      2.56 o 
  10  -5   3        1.27       -0.15      6.12 o 
  11  -5   3        5.69       -1.07      3.64 o 
  12  -5   3      118.87      130.11     72.46 o 
 -13  -4   3        1.05       -0.88      5.49 o 
 -12  -4   3       12.29       -0.10      3.72 o 
 -11  -4   3       90.14       95.04      5.10 o 
 -10  -4   3       45.28       47.13      3.43 o 
  -9  -4   3        2.03       -0.88      2.94 o 
  -8  -4   3        1.38        2.35      3.04 o 
  -7  -4   3      445.42      446.89      5.39 o 
  -6  -4   3       14.88       19.60      2.74 o 
  -5  -4   3        7.16        4.41      4.80 o 
  -4  -4   3      117.37      100.77      3.69 o 
  -3  -4   3      371.29      386.93      5.98 o 
  -2  -4   3       31.76       26.60      3.12 o 
  -1  -4   3     3713.61     3702.45     81.67 o 
   0  -4   3     1778.21     1803.63     12.74 o 
   1  -4   3      171.33      204.35      4.09 o 
   2  -4   3       11.88       19.22      3.15 o 
   3  -4   3      176.64      186.65      3.18 o 
   4  -4   3       64.00       59.55      5.93 o 
   5  -4   3      129.81      134.62      3.22 o 
   6  -4   3      271.23      280.93     14.06 o 
   7  -4   3      178.83      203.12      4.51 o 
   8  -4   3      224.07      223.09     10.39 o 
   9  -4   3      113.99      109.46     11.46 o 
  10  -4   3      217.70      228.44     11.41 o 
  11  -4   3        0.27       -0.42      5.00 o 
  12  -4   3       47.20       54.73      5.63 o 
 -13  -3   3        0.89        6.07      5.49 o 
 -12  -3   3      117.57       90.04      3.92 o 
 -11  -3   3       17.58       12.25      3.43 o 
 -10  -3   3      131.30      172.35      5.00 o 
  -9  -3   3      104.17       85.05      3.53 o 
  -8  -3   3        7.12        3.53      4.21 o 
  -7  -3   3      214.77      232.02      4.80 o 
  -6  -3   3       36.29       44.78      4.12 o 
  -5  -3   3      144.95      176.99      3.80 o 
  -4  -3   3      462.18      519.30      8.92 o 
  -3  -3   3      766.50      794.75     11.07 o 
  -2  -3   3      622.22      585.33      6.27 o 
  -1  -3   3      883.73      837.87     13.72 o 
   0  -3   3      718.43      670.47      6.51 o 
   1  -3   3      836.97      666.92    409.61 o 
   2  -3   3       61.02       65.77      2.87 o 
   3  -3   3      530.13      620.04      4.42 o 
   4  -3   3      985.41     1176.22     55.51 o 
   5  -3   3       56.65      103.12      2.36 o 
   6  -3   3      161.58      192.76      4.90 o 
   7  -3   3       74.65       88.69      4.21 o 
   8  -3   3      869.25      849.51     11.51 o 
   9  -3   3       49.48       42.20      4.95 o 
  10  -3   3      217.27      234.27     14.31 o 
  11  -3   3        2.96        2.06      5.44 o 
  12  -3   3        2.08       16.04      4.51 o 
 -13  -2   3       15.12       28.61      5.39 o 
 -12  -2   3        8.32       17.83      5.00 o 
 -11  -2   3        2.34        5.80      3.29 o 
 -10  -2   3      114.49      119.81      5.00 o 
  -9  -2   3      114.05      110.05      5.05 o 
  -8  -2   3     1196.35     1173.23     24.45 o 
  -7  -2   3        5.72        5.61      2.55 o 
  -6  -2   3       65.59       54.25      3.27 o 
  -5  -2   3      241.68      263.16      8.49 o 
  -4  -2   3      960.98     1025.45     28.94 o 
  -3  -2   3     3520.32     3353.02     17.05 o 
  -2  -2   3      370.06      354.20      7.74 o 
  -1  -2   3       87.21       88.36      4.71 o 
   0  -2   3     2846.20     2349.05    500.83 o 
   1  -2   3        0.52        1.65      3.67 o 
   2  -2   3      361.65      375.46      4.23 o 
   3  -2   3     1467.16     1587.49      6.69 o 
   4  -2   3        8.92       15.92      2.52 o 
   5  -2   3      778.87      901.60     50.17 o 
   6  -2   3      540.98      619.02      4.19 o 
   7  -2   3        6.04        9.05      3.33 o 
   8  -2   3      130.97      140.41      3.26 o 
   9  -2   3      128.15      135.64     20.04 o 
  10  -2   3       32.91       41.25      4.80 o 
  11  -2   3        6.71       13.62      5.10 o 
  12  -2   3      256.61      252.61     12.74 o 
 -13  -1   3        0.00        8.94      3.97 o 
 -12  -1   3       29.60       32.73      3.03 o 
 -11  -1   3       16.54       16.81      3.29 o 
 -10  -1   3       20.78       17.23      3.15 o 
  -9  -1   3       13.24       14.45      2.98 o 
  -8  -1   3      411.39      295.07    175.14 o 
  -7  -1   3        5.22       11.93      6.61 o 
  -6  -1   3       82.20       94.94      7.59 o 
  -5  -1   3     2678.60     3056.05     83.83 o 
  -4  -1   3      218.58      267.98      8.23 o 
  -3  -1   3       25.37       23.31      2.34 o 
  -2  -1   3      700.77      711.37     14.99 o 
  -1  -1   3        0.29        3.04      8.13 o 
   0  -1   3      621.05      583.33    316.09 o 
   1  -1   3     2289.45     2444.68     25.38 o 
   2  -1   3      558.97      551.72     21.85 o 
   3  -1   3     2275.33     2658.91     45.07 o 
   4  -1   3      112.69      126.66     15.38 o 
   5  -1   3      585.10      618.08     12.88 o 
   6  -1   3       10.75       19.79      2.91 o 
   7  -1   3        0.15        1.31      3.92 o 
   8  -1   3       55.72       56.83      3.23 o 
   9  -1   3      264.86      267.10      4.21 o 
  10  -1   3       57.77       54.97      3.63 o 
  11  -1   3       48.75       47.21      3.14 o 
  12  -1   3        2.89        5.12      3.43 o 
 -13   0   3       33.03       42.09      3.92 o 
 -12   0   3      279.46      298.75     10.53 o 
 -11   0   3        0.01        0.94      2.70 o 
 -10   0   3       39.01       39.04      3.63 o 
  -9   0   3      160.49      161.45      7.06 o 
  -8   0   3       21.09       27.82      2.15 o 
  -7   0   3      487.47      497.61      8.12 o 
  -6   0   3        6.74        5.76      2.07 o 
  -5   0   3       13.02       10.24      2.37 o 
  -4   0   3     1519.18     1655.18     24.20 o 
  -3   0   3     1489.81     1628.95     36.65 o 
  -2   0   3      710.17      735.87      5.66 o 
  -1   0   3     2574.18     2483.87    109.00 o 
   0   0   3       39.12       42.03      5.88 o 
   1   0   3      128.60      163.04      5.88 o 
   2   0   3      239.98      252.50     28.46 o 
   3   0   3       26.35       31.02      5.10 o 
   4   0   3       85.15      125.95      5.78 o 
   5   0   3      414.96      326.96      5.19 o 
   6   0   3        0.10        3.04      2.74 o 
   7   0   3       63.11       60.65      3.14 o 
   8   0   3      166.71      145.60      4.70 o 
   9   0   3        0.21       -2.45      2.94 o 
  10   0   3       14.99       17.93      4.70 o 
  11   0   3        5.73        8.53      3.95 o 
  12   0   3        7.87       10.09      3.68 o 
 -14   1   3        2.37       -0.39      4.16 o 
 -13   1   3        4.22       16.48      4.16 o 
 -12   1   3       84.16       77.58      3.03 o 
 -11   1   3       89.86       84.87      2.81 o 
 -10   1   3      540.61      580.09      8.17 o 
  -9   1   3      101.51       91.19      3.20 o 
  -8   1   3       21.64       23.45      2.90 o 
  -7   1   3      177.34      203.64      2.78 o 
  -6   1   3       58.56       57.51      3.88 o 
  -5   1   3       47.87       56.75      2.78 o 
  -4   1   3       64.44       63.76     17.93 o 
  -3   1   3       10.94        7.87      2.03 o 
  -2   1   3     1255.30     1273.10      8.80 o 
  -1   1   3     1744.55     1807.23     49.85 o 
   0   1   3       87.49       82.60      5.78 o 
   1   1   3       19.88       17.64      4.31 o 
   2   1   3      195.11      195.77      4.31 o 
   3   1   3      158.91      181.07      3.92 o 
   4   1   3      296.99      311.39      5.19 o 
   5   1   3      129.61      143.35      3.53 o 
   6   1   3        5.24        8.62      4.12 o 
   7   1   3      114.88       30.67      4.31 o 
   8   1   3        0.77        1.47      4.21 o 
   9   1   3        0.30        4.31      3.04 o 
  10   1   3       43.88       41.48      3.17 o 
  11   1   3        0.51        0.44      4.03 o 
 -14   2   3        8.64        1.88      4.07 o 
 -13   2   3       44.59       37.47      6.71 o 
 -12   2   3       26.67       34.99      3.00 o 
 -11   2   3       42.76       37.42      3.09 o 
 -10   2   3      282.14      295.23      8.85 o 
  -9   2   3       59.12       59.53      4.95 o 
  -8   2   3      798.59      813.19     22.06 o 
  -7   2   3       11.56       12.00      2.04 o 
  -6   2   3        3.44        3.76      1.79 o 
  -5   2   3     1911.87     1425.20    754.39 o 
  -4   2   3       14.31       16.87      6.65 o 
  -3   2   3       84.40      109.09      2.28 o 
  -2   2   3      754.06      781.02     13.37 o 
  -1   2   3      339.78      335.07      5.26 o 
   0   2   3        0.03        1.30      1.60 o 
   1   2   3      957.46      969.10     28.81 o 
   3   2   3       61.24       61.98      3.72 o 
   4   2   3       18.59       24.59      2.55 o 
   5   2   3      326.90      363.41      5.19 o 
   6   2   3        5.59        8.13      4.02 o 
   7   2   3      120.59      118.36      4.61 o 
   8   2   3        2.46        6.03      3.55 o 
   9   2   3        8.38       12.46      2.87 o 
  10   2   3        0.10       10.09      3.43 o 
  11   2   3       10.73       15.29      3.82 o 
 -14   3   3        3.66       -1.68      4.19 o 
 -13   3   3       40.17       42.21     11.90 o 
 -12   3   3      113.58      110.05     24.38 o 
 -11   3   3      175.25      168.94     10.07 o 
 -10   3   3       14.99       14.29      2.62 o 
  -9   3   3      237.82      239.59     12.39 o 
  -8   3   3        7.56        5.84      4.81 o 
  -7   3   3      100.48       96.92     24.41 o 
  -6   3   3      477.60      450.86    113.15 o 
  -5   3   3      634.73      585.59    107.59 o 
  -4   3   3      113.54      115.95      4.19 o 
  -3   3   3      560.75      600.70    148.41 o 
  -2   3   3      731.76      771.07     14.06 o 
  -1   3   3       94.89       73.60      2.33 o 
   0   3   3     1199.44     1179.29     31.06 o 
   1   3   3      716.72      793.96     19.60 o 
   2   3   3      896.91      855.77      6.56 o 
   3   3   3     3275.38     3255.90     72.31 o 
   4   3   3      181.08      184.39      4.16 o 
   5   3   3       25.30       24.06      2.57 o 
   6   3   3      148.42      157.37      7.64 o 
   7   3   3      326.54      357.34     17.98 o 
   8   3   3       86.85       91.91      4.70 o 
   9   3   3        8.56        5.49      3.33 o 
  10   3   3       21.90       22.24      5.19 o 
  11   3   3        0.93        5.00      5.29 o 
 -13   4   3       24.02       31.32      8.72 o 
 -12   4   3       40.36       47.21     14.65 o 
 -11   4   3       10.07       11.53      4.59 o 
 -10   4   3      369.37      389.28    107.55 o 
  -9   4   3       48.22       53.05     15.99 o 
  -8   4   3       14.21       14.70      5.98 o 
  -7   4   3       15.54        9.39      3.56 o 
  -6   4   3       93.44       71.75      2.64 o 
  -5   4   3       68.73       68.66      3.70 o 
  -4   4   3        6.08        5.12      2.26 o 
  -3   4   3     1174.94     1302.63     14.16 o 
  -2   4   3      489.10      475.12      6.81 o 
  -1   4   3      331.12      386.67      2.89 o 
   0   4   3     2663.10     2795.05     37.97 o 
   1   4   3      167.71      164.51      4.62 o 
   2   4   3       60.25       52.91      4.12 o 
   3   4   3      422.41      405.06     20.97 o 
   4   4   3        7.63       14.48      2.44 o 
   5   4   3      161.24      173.04      9.45 o 
   6   4   3        2.20        2.03      2.36 o 
   7   4   3        4.99        6.86      4.31 o 
   8   4   3       10.58       13.42      4.61 o 
   9   4   3        0.41       -0.59      5.58 o 
  10   4   3       55.87       43.32     35.18 o 
  11   4   3       13.90        9.67     13.33 o 
 -13   5   3       16.03       14.20      3.21 o 
 -12   5   3       44.48       49.14     11.81 o 
 -11   5   3       48.12       45.71      7.86 o 
 -10   5   3        6.20       10.01      2.93 o 
  -9   5   3        0.05        0.77      2.04 o 
  -8   5   3      297.38      210.66     49.14 o 
  -7   5   3       17.42       24.79      3.26 o 
  -6   5   3       72.42       77.90      4.02 o 
  -5   5   3       18.40       22.38      1.94 o 
  -4   5   3      168.12      133.90     35.07 o 
  -3   5   3      962.61     1051.39     16.22 o 
  -2   5   3      407.98      433.65      3.88 o 
  -1   5   3      310.02      282.17      9.21 o 
   0   5   3      263.05      259.56      5.45 o 
   1   5   3      854.88      854.73      5.49 o 
   2   5   3     2146.48     2119.58      7.51 o 
   3   5   3       42.77       27.83      4.02 o 
   4   5   3        2.02        8.52      4.02 o 
   5   5   3      282.74      287.71     38.21 o 
   6   5   3       32.78       31.18      2.18 o 
   7   5   3       46.26       52.37      3.36 o 
   8   5   3       14.01       17.58      2.94 o 
   9   5   3        0.00       -3.72      3.72 o 
  10   5   3        0.07        2.63      3.84 o 
 -13   6   3       32.31       37.67      2.90 o 
 -12   6   3        2.96        1.76      2.29 o 
 -11   6   3       17.73       16.42      2.75 o 
 -10   6   3       12.73       10.65      2.29 o 
  -9   6   3       92.21       89.39      2.66 o 
  -8   6   3        6.62        7.37      3.60 o 
  -7   6   3      662.17      658.60     18.34 o 
  -6   6   3       58.94       68.07      3.05 o 
  -5   6   3       47.52       65.67     17.87 o 
  -4   6   3       62.38       42.42      8.45 o 
  -3   6   3      779.62      905.90     14.33 o 
  -2   6   3      211.42      247.04      2.92 o 
  -1   6   3      129.83      136.62      2.42 o 
   0   6   3        2.43        5.05      2.04 o 
   1   6   3      310.28      313.06      2.85 o 
   2   6   3       15.94       24.25      2.94 o 
   3   6   3      223.33      197.73      4.02 o 
   4   6   3        5.04       -3.23      4.12 o 
   5   6   3        0.21        3.06      2.14 o 
   6   6   3       22.65       23.08      6.86 o 
   7   6   3        2.50        7.10      3.26 o 
   8   6   3       41.15       40.29      3.60 o 
   9   6   3        0.68       -3.21      5.49 o 
  10   6   3       36.98       43.51      8.48 o 
 -13   7   3        0.71       -2.79      4.51 o 
 -12   7   3      115.04      110.63      4.83 o 
 -11   7   3       33.61       36.08      2.79 o 
 -10   7   3       23.81       31.01      2.66 o 
  -9   7   3      138.20      126.16      2.54 o 
  -8   7   3      187.41      172.33      2.55 o 
  -7   7   3      221.86      203.20      8.64 o 
  -6   7   3        2.94        1.99      3.22 o 
  -5   7   3       18.08       23.66      5.21 o 
  -4   7   3      283.82      309.09      6.34 o 
  -3   7   3       18.25       26.81      2.13 o 
  -2   7   3      116.64      106.79      2.11 o 
  -1   7   3        7.68        9.59      1.84 o 
   0   7   3      374.06      374.74      6.55 o 
   1   7   3       19.53       19.81      2.67 o 
   2   7   3      191.22      190.89      3.81 o 
   3   7   3       15.04       11.76      4.12 o 
   4   7   3       48.28       36.16      4.41 o 
   5   7   3       51.99       56.73      4.51 o 
   6   7   3        0.04       -2.63      5.83 o 
   7   7   3       24.76       27.96      7.15 o 
   8   7   3        1.03        3.28      5.14 o 
   9   7   3       13.92       16.73      3.12 o 
 -13   8   3       27.79       30.57      5.06 o 
 -12   8   3       19.98       24.18      2.73 o 
 -11   8   3      138.78      142.97      4.01 o 
 -10   8   3       97.25      101.48     11.74 o 
  -9   8   3       89.94       85.33      2.46 o 
  -8   8   3       89.48       96.30      2.71 o 
  -7   8   3        8.00       12.59      2.97 o 
  -6   8   3      186.36      145.47     24.51 o 
  -5   8   3       43.68       38.27     11.32 o 
  -4   8   3       15.68       19.28      2.18 o 
  -3   8   3      456.73      476.43      5.28 o 
  -2   8   3        4.27        1.96      2.16 o 
  -1   8   3      125.48      108.19      2.39 o 
   0   8   3       56.03       54.20      2.24 o 
   1   8   3      104.02       88.54      2.33 o 
   2   8   3        9.76       12.94      3.05 o 
   3   8   3        3.42        3.72      4.21 o 
   4   8   3        3.05        1.37      3.04 o 
   5   8   3       17.21       23.22      3.14 o 
   6   8   3       42.02       38.30      2.39 o 
   7   8   3       17.28       34.39      2.95 o 
   8   8   3       31.25       39.48      3.88 o 
   9   8   3       73.36       72.80      4.16 o 
 -12   9   3        0.38        0.29      3.37 o 
 -11   9   3        4.28        3.82      4.18 o 
 -10   9   3        9.38        9.77      3.00 o 
  -9   9   3      276.74      269.88      5.71 o 
  -8   9   3      667.11      622.29     11.53 o 
  -7   9   3      876.08      829.57     19.11 o 
  -6   9   3       16.29       21.75      4.90 o 
  -5   9   3       20.75       22.32      3.87 o 
  -4   9   3      463.40      405.72      5.36 o 
  -3   9   3      173.48      175.25      2.81 o 
  -2   9   3      151.73      148.35      2.73 o 
  -1   9   3      134.79      109.15      2.41 o 
   0   9   3      390.09      384.75      4.20 o 
   1   9   3      180.46      167.81      6.74 o 
   2   9   3        7.28        4.43      2.45 o 
   3   9   3        2.25       -3.33      4.31 o 
   4   9   3       44.17       38.02      3.53 o 
   5   9   3        9.60        4.31      3.33 o 
   6   9   3       12.43       14.58      2.90 o 
   7   9   3        1.86        1.76      3.71 o 
   8   9   3        1.15       -1.55      3.98 o 
 -12  10   3       49.71       52.99      7.92 o 
 -11  10   3       22.47       15.09      3.11 o 
 -10  10   3       41.12       34.75      3.85 o 
  -9  10   3       66.52       69.04      2.94 o 
  -8  10   3      184.32      204.39      3.03 o 
  -7  10   3      211.05      195.29      7.02 o 
  -6  10   3       67.83       60.07     16.99 o 
  -5  10   3      103.75       74.42      2.10 o 
  -4  10   3        0.27        5.98      1.95 o 
  -3  10   3        4.76        0.95      2.45 o 
  -2  10   3      174.47      152.97      2.61 o 
  -1  10   3       16.40       20.75      3.08 o 
   0  10   3       15.45       10.61      2.36 o 
   1  10   3       28.47       24.21      2.24 o 
   2  10   3        3.93        1.43      3.92 o 
   3  10   3        2.62        8.33      4.51 o 
   4  10   3        3.23        9.70      4.80 o 
   5  10   3       10.48        9.31      3.53 o 
   6  10   3        0.95       -1.51      2.53 o 
   7  10   3       38.44       47.26      4.85 o 
 -11  11   3       31.24       30.74      5.12 o 
 -10  11   3       67.61       62.93      3.33 o 
  -9  11   3        1.70        3.93      2.17 o 
  -8  11   3      331.78      324.06     11.03 o 
  -7  11   3      298.34      294.80      6.49 o 
  -6  11   3       20.86       20.67      6.44 o 
  -5  11   3      379.44      327.76     15.79 o 
  -4  11   3      147.12      138.25      3.19 o 
  -3  11   3       94.89       77.28      2.15 o 
  -2  11   3       48.33       43.06      2.60 o 
  -1  11   3       37.86       40.43      2.29 o 
   0  11   3       19.52       17.37      2.62 o 
   1  11   3        3.58       -0.02      2.27 o 
   2  11   3        0.80        0.20      3.26 o 
   3  11   3        5.51       14.89      4.80 o 
   4  11   3       81.43       81.91      5.10 o 
   5  11   3       14.72        4.31      5.39 o 
   6  11   3       33.77       26.59      3.95 o 
 -10  12   3       21.27       25.29      3.19 o 
  -9  12   3       52.31       53.72      2.43 o 
  -8  12   3      353.42      342.83     12.40 o 
  -7  12   3        9.49       11.27      2.70 o 
  -6  12   3      206.83      190.33     50.40 o 
  -5  12   3       89.02       82.58      2.85 o 
  -4  12   3        1.95        0.69      2.49 o 
  -3  12   3       51.28       49.93      2.68 o 
  -2  12   3        0.08        3.18      2.68 o 
  -1  12   3       14.97       17.18      2.13 o 
   0  12   3        8.08        9.20      2.71 o 
   1  12   3        4.87        5.93      3.36 o 
   2  12   3       15.79       14.68      3.60 o 
   3  12   3        5.31        4.31      3.63 o 
   4  12   3        3.66       20.67      5.29 o 
   5  12   3        4.97        4.80      3.82 o 
  -9  13   3      181.47      175.86     10.55 o 
  -8  13   3       65.94       74.19      6.29 o 
  -7  13   3      143.33      124.24     33.88 o 
  -6  13   3       11.31        6.59      4.13 o 
  -5  13   3        0.68       -2.11      2.18 o 
  -4  13   3      121.91      127.45      2.44 o 
  -3  13   3       19.09       21.67      2.42 o 
  -2  13   3      226.69      222.78      2.68 o 
  -1  13   3      114.28      120.55      3.56 o 
   0  13   3        7.24       11.43      2.48 o 
   1  13   3       10.49       21.12      8.77 o 
   2  13   3       93.15       95.84      5.10 o 
   3  13   3        3.78        8.72      3.82 o 
   4  13   3       28.14       35.18      4.21 o 
  -8  14   3       19.94       17.32      2.54 o 
  -7  14   3        7.72        0.39      2.70 o 
  -6  14   3        0.90        1.95      3.02 o 
  -5  14   3       21.16       18.83      3.64 o 
  -4  14   3       32.32       21.36      3.00 o 
  -3  14   3       12.70       13.85      2.57 o 
  -2  14   3       30.98       28.77      4.75 o 
  -1  14   3        8.97       12.20      2.98 o 
   0  14   3       66.78       69.17      2.85 o 
   1  14   3       34.18       33.40      5.88 o 
   2  14   3        0.51        4.51      3.39 o 
  -6  15   3      209.38      198.12     52.08 o 
  -5  15   3      149.71      130.39     27.46 o 
  -4  15   3       83.01       92.45      6.27 o 
  -3  15   3       44.17       48.58      3.70 o 
  -2  15   3       37.83       41.98      3.19 o 
  -1  15   3        2.12        1.89      4.59 o 
   0  15   3       10.79       13.32      2.86 o 
   1 -18   4       57.53       64.50     10.24 o 
   2 -18   4       13.37       10.63      3.01 o 
  -3 -17   4      321.84      313.02      4.95 o 
  -2 -17   4        5.91       12.02      4.19 o 
  -1 -17   4      204.22      192.90     14.42 o 
   0 -17   4      203.05      198.40     14.26 o 
   1 -17   4       38.78       45.94      5.05 o 
   2 -17   4       39.98       37.46      4.65 o 
   3 -17   4       83.57       95.73      9.31 o 
   4 -17   4       33.65       40.39      3.24 o 
   5 -17   4        4.80        4.96      3.35 o 
  -5 -16   4        2.98        0.73      4.70 o 
  -4 -16   4        9.40        9.56      3.35 o 
  -3 -16   4       51.45       56.17      2.83 o 
  -2 -16   4        0.05        1.39      2.33 o 
  -1 -16   4      236.72      254.54      6.37 o 
   0 -16   4       31.95       32.60      3.57 o 
   1 -16   4      132.12      150.01     20.92 o 
   2 -16   4      401.91      421.39      6.56 o 
   3 -16   4       68.60       56.71     14.50 o 
   4 -16   4        8.84        6.78      2.92 o 
   5 -16   4      170.44      158.77     86.96 o 
   6 -16   4       67.72       74.14      3.48 o 
   7 -16   4        9.58       10.57      5.58 o 
  -6 -15   4       11.58       23.52      5.78 o 
  -5 -15   4      161.42      149.17      5.19 o 
  -4 -15   4       12.35       18.88      3.78 o 
  -3 -15   4      114.49      115.33      2.70 o 
  -2 -15   4        0.11        3.88      2.81 o 
  -1 -15   4        0.25        6.59      2.75 o 
   0 -15   4       33.61       37.41      3.32 o 
   1 -15   4       62.10       66.33      5.88 o 
   2 -15   4        2.37        7.92      2.66 o 
   3 -15   4      271.36      292.04      4.51 o 
   4 -15   4      234.75      242.13     10.78 o 
   5 -15   4       79.34       51.46     32.28 o 
   6 -15   4      111.79      114.06      5.98 o 
   7 -15   4      140.33      152.03     15.48 o 
   8 -15   4       38.75       41.73      3.38 o 
  -7 -14   4       16.85       25.87      5.68 o 
  -6 -14   4        1.18        5.68      5.29 o 
  -5 -14   4        0.01        3.10      4.08 o 
  -4 -14   4        2.28       -1.83      5.24 o 
  -3 -14   4      178.17      178.76      4.90 o 
  -2 -14   4      203.70      201.84      6.52 o 
  -1 -14   4       58.99       58.31      2.42 o 
   0 -14   4       12.00       20.77      2.61 o 
   1 -14   4       24.48       20.56      3.38 o 
   2 -14   4        0.15        5.28      5.58 o 
   3 -14   4        7.68        9.12      2.29 o 
   4 -14   4        0.42       -0.15      3.26 o 
   5 -14   4      121.65      105.96     63.49 o 
   6 -14   4       31.66       36.02      3.46 o 
   7 -14   4        2.94        8.28      2.89 o 
   8 -14   4       45.67       43.46      3.95 o 
   9 -14   4       16.97       16.70      7.64 o 
  -8 -13   4      113.79      126.69      5.98 o 
  -7 -13   4       43.16       39.68      3.92 o 
  -6 -13   4       39.26       35.96      4.90 o 
  -5 -13   4       42.03       40.24      3.85 o 
  -4 -13   4       45.69       43.99      3.53 o 
  -3 -13   4      366.09      358.24      3.39 o 
  -2 -13   4        1.51       -0.35      3.43 o 
  -1 -13   4       34.08       34.88      3.23 o 
   0 -13   4       29.89       33.07      2.25 o 
   1 -13   4      264.69      258.35      4.90 o 
   2 -13   4        4.32        6.17      2.21 o 
   3 -13   4        0.03        7.96      5.44 o 
   4 -13   4        0.34        4.91      2.11 o 
   5 -13   4       50.48       43.74     33.31 o 
   6 -13   4       47.46       53.54      2.72 o 
   7 -13   4       24.72       30.49      3.46 o 
   8 -13   4       19.25       22.02      2.60 o 
   9 -13   4        1.80        2.99      3.22 o 
  10 -13   4       50.26       40.55      7.05 o 
  -9 -12   4       31.22       26.80      3.53 o 
  -8 -12   4       10.69       23.61      3.72 o 
  -7 -12   4       80.32       83.09      3.92 o 
  -6 -12   4        9.64       13.72      4.80 o 
  -5 -12   4       12.78       11.06      4.61 o 
  -4 -12   4      205.28      204.10      5.10 o 
  -3 -12   4       96.52       97.02      7.30 o 
  -2 -12   4      122.26      108.55      7.10 o 
  -1 -12   4      649.71      615.05      7.79 o 
   0 -12   4        5.71        8.16      2.14 o 
   1 -12   4        0.19       -0.67      3.05 o 
   2 -12   4       37.98       41.13      5.63 o 
   3 -12   4      533.46      531.00      7.79 o 
   4 -12   4       40.62       35.35     10.63 o 
   5 -12   4       30.86       30.09      3.15 o 
   6 -12   4       88.77       88.75      8.62 o 
   7 -12   4        6.76       13.48      3.32 o 
   8 -12   4        0.07        3.82      7.35 o 
   9 -12   4        0.13        2.99      3.74 o 
  10 -12   4        1.28        9.44      3.98 o 
 -10 -11   4       29.19       26.85      3.40 o 
  -9 -11   4        0.04       -2.67      2.67 o 
  -8 -11   4      135.25      135.12      5.39 o 
  -7 -11   4      193.86      170.59      5.10 o 
  -6 -11   4      240.40      231.14      4.21 o 
  -5 -11   4       42.62       40.47      4.61 o 
  -4 -11   4      126.55      113.46      4.61 o 
  -3 -11   4      632.35      583.82     33.36 o 
  -2 -11   4      739.56      679.05     11.46 o 
  -1 -11   4        1.47        1.16      3.77 o 
   0 -11   4      564.86      510.23      8.48 o 
   1 -11   4     1889.86     1824.50     48.45 o 
   2 -11   4        6.42       12.96      4.51 o 
   3 -11   4       42.66       39.29      4.61 o 
   4 -11   4      220.68      215.24      7.79 o 
   5 -11   4       37.52       34.08      2.56 o 
   6 -11   4       54.06       52.65      3.72 o 
   7 -11   4       35.98       40.00      6.76 o 
   8 -11   4       39.71       39.63      6.37 o 
   9 -11   4        0.01       -0.75      2.93 o 
  10 -11   4       82.45       63.78     52.96 o 
  11 -11   4       16.68       20.87      4.09 o 
 -10 -10   4        4.85        3.59      3.21 o 
  -9 -10   4       96.26      104.44      5.93 o 
  -8 -10   4       16.38       26.57      2.99 o 
  -7 -10   4        0.03       -4.61      4.61 o 
  -6 -10   4        3.93        0.78      4.41 o 
  -5 -10   4       15.56        8.13      3.04 o 
  -4 -10   4       28.42       25.77      4.21 o 
  -3 -10   4        6.89        8.30      3.09 o 
  -2 -10   4      523.56      512.03     33.36 o 
  -1 -10   4      606.23      567.96     19.94 o 
   0 -10   4      611.84      536.54      3.76 o 
   1 -10   4      562.23      520.60      6.66 o 
   2 -10   4     1797.45     1849.16     19.35 o 
   3 -10   4     1455.57     1371.37     22.24 o 
   4 -10   4        1.62        2.41      2.98 o 
   5 -10   4      507.82      472.42      3.88 o 
   6 -10   4      801.96      792.23     35.86 o 
   7 -10   4      101.72       99.41      5.49 o 
   8 -10   4       68.36       66.47      3.43 o 
   9 -10   4      129.09      122.95      5.88 o 
  10 -10   4      137.53      125.92      4.41 o 
  11 -10   4        1.10        1.75      3.24 o 
 -11  -9   4       46.32       52.31      4.46 o 
 -10  -9   4       53.21       64.21      5.68 o 
  -9  -9   4        7.23       12.63      6.71 o 
  -8  -9   4       91.23       93.50      8.82 o 
  -7  -9   4      113.46      115.72      5.00 o 
  -6  -9   4       15.33        8.33      4.31 o 
  -5  -9   4        4.24        3.63      4.12 o 
  -4  -9   4        6.61        3.23      2.94 o 
  -3  -9   4       23.04       19.10      2.89 o 
  -2  -9   4       94.31       96.77      4.46 o 
  -1  -9   4      117.74      103.66      3.08 o 
   0  -9   4      308.37      307.72      5.68 o 
   1  -9   4       55.28       39.07      6.03 o 
   2  -9   4     2195.31     2015.18     51.93 o 
   3  -9   4      445.45      426.13      3.81 o 
   4  -9   4      548.51      522.55      4.05 o 
   5  -9   4      386.62      368.60     12.44 o 
   6  -9   4      121.41      119.64      2.78 o 
   7  -9   4      648.54      642.68      3.57 o 
   8  -9   4      281.51      299.35      8.08 o 
   9  -9   4       34.11       28.28      7.45 o 
  10  -9   4       29.12       32.98      3.10 o 
  11  -9   4      100.10       99.92     18.32 o 
 -11  -8   4        0.05       10.65      3.77 o 
 -10  -8   4      241.29      264.55     34.73 o 
  -9  -8   4      405.44      407.37     13.23 o 
  -8  -8   4      201.19      185.07      8.57 o 
  -7  -8   4       12.22        7.84      4.51 o 
  -6  -8   4       28.58       27.73      4.31 o 
  -5  -8   4       25.51       24.69      2.94 o 
  -4  -8   4       70.03       53.20      3.14 o 
  -3  -8   4        0.89        4.11      3.48 o 
  -2  -8   4       53.38       54.29      2.94 o 
  -1  -8   4      201.37      171.75      2.87 o 
   0  -8   4      353.29      359.36     16.36 o 
   1  -8   4       20.18       20.41      2.46 o 
   2  -8   4      924.08      867.56      7.84 o 
   3  -8   4      447.91      462.16      6.56 o 
   4  -8   4      514.04      518.19     14.01 o 
   5  -8   4      235.58      238.07      3.13 o 
   6  -8   4       32.54       40.29      3.09 o 
   7  -8   4      114.28      112.93      7.05 o 
   8  -8   4       26.83       34.98      2.66 o 
   9  -8   4      175.02      152.79     10.14 o 
  10  -8   4      100.93      109.29      2.81 o 
  11  -8   4       16.34       19.99      3.24 o 
 -12  -7   4      109.17      127.12     12.84 o 
 -11  -7   4        7.76        7.94      3.67 o 
 -10  -7   4       17.26       23.69      3.46 o 
  -9  -7   4      100.71      107.63      8.62 o 
  -8  -7   4       15.67       21.31      3.08 o 
  -7  -7   4        0.00        1.52      2.74 o 
  -6  -7   4        0.41        2.11      2.76 o 
  -5  -7   4      239.54      247.33      3.97 o 
  -4  -7   4       71.75       73.78      3.14 o 
  -3  -7   4      583.60      575.23      3.93 o 
  -2  -7   4      717.85      667.32     22.44 o 
  -1  -7   4      660.35      686.02     16.75 o 
   0  -7   4       32.04       42.66      7.94 o 
   1  -7   4       42.91       48.40      3.01 o 
   2  -7   4      745.75      799.92     34.34 o 
   3  -7   4      118.82      102.40      3.15 o 
   4  -7   4      306.96      292.04     12.64 o 
   5  -7   4      410.55      416.41      8.72 o 
   6  -7   4       14.85       14.91      3.72 o 
   7  -7   4       80.43       89.22     11.46 o 
   8  -7   4        8.52       12.11     10.97 o 
   9  -7   4        0.65        0.34      2.99 o 
  10  -7   4       16.47       21.15      3.04 o 
  11  -7   4       28.67       30.47      9.21 o 
  12  -7   4        0.26        1.57      4.12 o 
 -12  -6   4      229.73      237.11     30.23 o 
 -11  -6   4      264.15      280.99     35.22 o 
 -10  -6   4       37.72       50.92      3.58 o 
  -9  -6   4        8.19        4.08      6.07 o 
  -8  -6   4      258.13      252.94     18.08 o 
  -7  -6   4       72.97       93.29      4.41 o 
  -6  -6   4       23.68       18.46      2.70 o 
  -5  -6   4       14.19       13.54      3.18 o 
  -4  -6   4        0.34        2.25      3.92 o 
  -3  -6   4       62.95       65.92      2.54 o 
  -2  -6   4      833.88      871.21      4.84 o 
  -1  -6   4     1053.23     1232.90     18.18 o 
   0  -6   4       21.03       35.27      2.50 o 
   1  -6   4     4432.45     4773.96    107.39 o 
   2  -6   4     1104.48     1192.30     26.36 o 
   3  -6   4        7.44        9.31      2.91 o 
   4  -6   4       18.23       10.92      2.91 o 
   5  -6   4        2.26        3.33      2.84 o 
   6  -6   4       10.20       10.39      2.98 o 
   7  -6   4      220.65      216.85     11.32 o 
   8  -6   4        1.09        9.97      3.01 o 
   9  -6   4      130.21      117.31     16.56 o 
  10  -6   4        1.28        4.09      2.42 o 
  11  -6   4       19.94       18.97      5.24 o 
  12  -6   4       49.30       48.91     19.06 o 
 -13  -5   4      124.92      126.55     14.16 o 
 -12  -5   4        7.62        9.38      4.90 o 
 -11  -5   4       42.31       45.86      4.80 o 
 -10  -5   4       24.98       24.50      3.33 o 
  -9  -5   4      705.28      779.74      6.37 o 
  -8  -5   4      439.15      470.31      4.61 o 
  -7  -5   4      244.07      233.44     14.94 o 
  -6  -5   4       70.54       79.60      2.57 o 
  -5  -5   4      652.51      623.09      8.62 o 
  -4  -5   4     1062.51     1119.63      7.54 o 
  -3  -5   4      138.07      153.54      3.82 o 
  -2  -5   4     2765.28     2812.09      8.52 o 
  -1  -5   4      845.17      887.83     17.39 o 
   0  -5   4     2524.58     2685.55      8.80 o 
   1  -5   4      675.62      727.70     15.63 o 
   2  -5   4     2193.52     2322.24     14.11 o 
   3  -5   4      506.73      561.46     17.54 o 
   4  -5   4      297.27      329.35      3.71 o 
   5  -5   4      113.90      113.88      2.73 o 
   6  -5   4        1.36        7.30      3.87 o 
   7  -5   4        0.04        0.56      2.37 o 
   8  -5   4       95.03       90.75      2.73 o 
   9  -5   4        0.76       -0.30      2.65 o 
  10  -5   4        3.55        5.71      2.39 o 
  11  -5   4        0.00        1.22      6.17 o 
  12  -5   4        8.76        7.22      7.99 o 
 -13  -4   4       29.58       22.54      5.58 o 
 -12  -4   4        9.29        9.99      5.10 o 
 -11  -4   4       19.21       -1.27      3.43 o 
 -10  -4   4       10.79        7.15      4.80 o 
  -9  -4   4       98.22      102.19      4.61 o 
  -8  -4   4      443.50      465.71      5.68 o 
  -7  -4   4       72.72       68.00      4.12 o 
  -6  -4   4      550.54      536.73      4.31 o 
  -5  -4   4        7.96        6.73      2.77 o 
  -4  -4   4      789.03      808.93     29.30 o 
  -3  -4   4        8.73       10.68      3.04 o 
  -2  -4   4     1410.17     1451.14     53.60 o 
  -1  -4   4     1350.99     1408.27     59.03 o 
   0  -4   4     2521.11     2794.63     44.97 o 
   1  -4   4      200.26      243.21      5.39 o 
   2  -4   4      117.35      154.57      3.11 o 
   3  -4   4     1045.20     1170.77     43.50 o 
   4  -4   4      695.19      813.73     33.95 o 
   5  -4   4       51.29       61.45      3.01 o 
   6  -4   4      153.30      165.88      2.85 o 
   7  -4   4       73.79      107.90      2.78 o 
   8  -4   4       38.20       46.36      2.94 o 
   9  -4   4        0.00        6.75      2.69 o 
  10  -4   4        6.92       10.31      2.77 o 
  11  -4   4        0.51       -3.12      3.12 o 
  12  -4   4        1.42       -4.12      4.12 o 
 -13  -3   4      270.41      250.93      6.07 o 
 -12  -3   4       32.82       32.33      5.10 o 
 -11  -3   4      148.44      138.15      5.10 o 
 -10  -3   4       27.25        2.35      3.33 o 
  -9  -3   4      186.27      200.67      4.70 o 
  -8  -3   4      526.37      545.36      4.90 o 
  -7  -3   4      165.09      171.96      3.72 o 
  -6  -3   4       15.82       13.13      2.91 o 
  -5  -3   4     1083.10     1230.09     51.24 o 
  -4  -3   4      852.37      800.21      8.62 o 
  -3  -3   4     2327.75     2238.93      8.87 o 
  -2  -3   4      314.86      299.35      6.07 o 
  -1  -3   4      173.69      149.12      4.05 o 
   0  -3   4     1054.44     1139.82      7.62 o 
   1  -3   4      512.95      585.02      5.30 o 
   2  -3   4      227.49      178.72     95.53 o 
   3  -3   4      715.06      737.60     41.69 o 
   4  -3   4       21.04       29.57      2.91 o 
   5  -3   4      191.61      206.99      3.39 o 
   6  -3   4     1068.27     1151.51     30.72 o 
   7  -3   4        7.84       10.08      2.55 o 
   8  -3   4      275.20      277.75     12.35 o 
   9  -3   4        0.14        4.08      2.68 o 
  10  -3   4        2.61        1.68      3.43 o 
  11  -3   4      138.34      146.78      5.49 o 
  12  -3   4        0.36       13.13      3.92 o 
 -13  -2   4       57.78       72.80      4.02 o 
 -12  -2   4       67.72       74.56      5.10 o 
 -11  -2   4       26.21       23.02      3.60 o 
 -10  -2   4       21.23       21.91      3.97 o 
  -9  -2   4       26.60       33.00      3.41 o 
  -8  -2   4      319.29      341.68     14.26 o 
  -7  -2   4      495.39      453.32     18.08 o 
  -6  -2   4      194.07      218.96     16.85 o 
  -5  -2   4       12.17       26.36      3.88 o 
  -4  -2   4      854.47     1018.27     34.73 o 
  -3  -2   4      340.95      413.15      4.74 o 
  -2  -2   4      372.68      386.05      8.52 o 
  -1  -2   4      740.71      697.00     20.23 o 
   0  -2   4      807.71      785.52     27.29 o 
   1  -2   4       78.14       67.90     10.88 o 
   2  -2   4       36.13       32.46      2.68 o 
   3  -2   4      690.70      705.36     12.88 o 
   4  -2   4      139.43      187.24      3.29 o 
   5  -2   4      110.57      112.37      3.04 o 
   6  -2   4       61.74       70.25      3.08 o 
   7  -2   4      204.69      230.36      8.08 o 
   8  -2   4      678.04      700.48     32.63 o 
   9  -2   4       21.02       25.00      5.63 o 
  10  -2   4       64.15       60.94      3.63 o 
  11  -2   4      115.32      130.90      5.58 o 
  12  -2   4       58.64       61.89      4.68 o 
 -13  -1   4       15.27       23.74      4.14 o 
 -12  -1   4       69.45       73.91      3.06 o 
 -11  -1   4       12.70       13.72      3.22 o 
 -10  -1   4        7.61        7.10      3.12 o 
  -9  -1   4       47.95       54.49      3.15 o 
  -8  -1   4     2137.23     1536.53    462.37 o 
  -7  -1   4       40.51       45.48      5.98 o 
  -6  -1   4      555.99      449.01    163.14 o 
  -5  -1   4        5.98       10.01      1.82 o 
  -4  -1   4     1936.57     2062.73     35.63 o 
  -3  -1   4     1824.40     1931.01     31.09 o 
  -2  -1   4      205.87      218.73     11.76 o 
   0  -1   4      117.99       97.05      4.38 o 
   1  -1   4       56.71       49.14     30.23 o 
   2  -1   4       17.70        9.19      8.57 o 
   3  -1   4      399.95      474.89     13.23 o 
   4  -1   4      105.34      138.99      8.08 o 
   5  -1   4       73.66       86.03      3.14 o 
   6  -1   4       30.63       18.21      2.08 o 
   7  -1   4       38.02       39.00      4.21 o 
   8  -1   4       21.73       22.73      4.41 o 
   9  -1   4       16.94       22.14      4.51 o 
  10  -1   4       36.32       39.78      5.00 o 
  11  -1   4      142.51      141.19      5.78 o 
 -14   0   4        2.84        4.18      3.28 o 
 -13   0   4       51.00       53.40      9.70 o 
 -12   0   4       42.35       41.71      2.95 o 
 -11   0   4        7.66       12.88      3.26 o 
 -10   0   4      576.89      590.11     21.75 o 
  -9   0   4      594.70      594.78     20.72 o 
  -8   0   4       37.84       45.64      2.02 o 
  -7   0   4     1002.54      927.16     50.91 o 
  -6   0   4      214.86      226.51      6.12 o 
  -5   0   4     2161.35     2367.26     46.57 o 
  -4   0   4     1983.21     2203.28     26.02 o 
  -3   0   4      176.86      180.29      3.18 o 
  -2   0   4      106.28      111.18     17.72 o 
  -1   0   4      971.48      990.34     50.56 o 
   0   0   4      967.82     1070.61     30.37 o 
   1   0   4       75.71       90.53      3.72 o 
   2   0   4      134.47      162.26      5.10 o 
   3   0   4      498.34      475.11      5.78 o 
   4   0   4      435.28      482.36      5.00 o 
   5   0   4       10.58       13.82      4.02 o 
   6   0   4      238.20      214.87      5.00 o 
   7   0   4        0.29       -3.04      3.04 o 
   8   0   4       20.98       14.40      3.14 o 
   9   0   4       43.73       44.29      4.70 o 
  10   0   4        1.56        4.21      3.53 o 
  11   0   4        2.33       -1.77      4.14 o 
 -14   1   4        1.43        2.37      4.08 o 
 -13   1   4       86.41       81.49      7.30 o 
 -12   1   4      228.40      236.30      6.66 o 
 -11   1   4       34.68       38.81      2.37 o 
 -10   1   4       20.96       18.54      2.03 o 
  -9   1   4       28.10       29.52      2.51 o 
  -8   1   4     3324.31     3345.08    112.33 o 
  -7   1   4      171.95      175.98      4.41 o 
  -6   1   4       60.25       73.66      2.54 o 
  -5   1   4       59.67       68.34      1.85 o 
  -4   1   4      331.81      376.20    112.19 o 
  -3   1   4      960.49      928.14    181.67 o 
  -2   1   4       44.45       36.83      7.41 o 
  -1   1   4      139.56      134.11      3.93 o 
   0   1   4       14.29        7.35      3.14 o 
   1   1   4      194.96      209.25      3.53 o 
   2   1   4      487.86      509.99      6.37 o 
   3   1   4      946.22     1216.24      7.94 o 
   4   1   4        0.02       -1.67      2.84 o 
   5   1   4      248.50      249.36      4.80 o 
   6   1   4       85.32       80.83      4.41 o 
   7   1   4       11.67        6.47      4.41 o 
   8   1   4      173.11      169.12      4.80 o 
   9   1   4       56.42       71.23      3.63 o 
  10   1   4       29.74       39.45      5.44 o 
  11   1   4        8.41        5.15      4.42 o 
 -14   2   4       69.24       67.22      4.25 o 
 -13   2   4       40.69       40.07      3.12 o 
 -12   2   4       87.61       89.30      2.97 o 
 -11   2   4        0.66        3.88      2.25 o 
 -10   2   4        7.50       11.60      3.32 o 
  -9   2   4        1.58        0.49      2.15 o 
  -8   2   4     1606.43     1608.14     56.75 o 
  -7   2   4     1154.27     1143.21     45.87 o 
  -6   2   4     1832.25     1959.70    516.71 o 
  -5   2   4        8.90        3.21      2.79 o 
  -4   2   4      451.51      499.15      7.58 o 
  -3   2   4        0.37        6.30      2.23 o 
  -2   2   4      264.81      268.83      5.11 o 
  -1   2   4      122.13      121.04      2.84 o 
   0   2   4       29.18       37.77      3.22 o 
   1   2   4        8.36       15.87      3.08 o 
   2   2   4      913.11      865.35     25.43 o 
   3   2   4      117.97      131.49      4.51 o 
   4   2   4       54.89       51.68      2.59 o 
   5   2   4      146.03      166.17      3.64 o 
   6   2   4       13.63       15.48      4.07 o 
   7   2   4       67.71       73.96      3.58 o 
   8   2   4       25.62       20.98      3.53 o 
   9   2   4        2.77        5.99      3.14 o 
  10   2   4       24.85       34.10      3.63 o 
  11   2   4      145.50      132.86      4.51 o 
 -14   3   4        3.14        5.51      3.32 o 
 -13   3   4        2.19        5.89      3.28 o 
 -12   3   4       86.07       95.37     23.84 o 
 -11   3   4        1.03        1.52      2.34 o 
 -10   3   4      135.99      123.27     34.29 o 
  -9   3   4      746.77      715.81    179.64 o 
  -8   3   4      318.98      316.29     83.72 o 
  -7   3   4      619.38      465.39    196.97 o 
  -6   3   4      100.82       93.50     25.26 o 
  -5   3   4      366.92      313.28     53.09 o 
  -4   3   4      182.49      213.62      4.07 o 
  -3   3   4      595.07      645.50    101.75 o 
  -2   3   4      150.66      173.03      2.74 o 
  -1   3   4        2.73       -0.77      1.78 o 
   0   3   4     1046.42     1136.87     36.35 o 
   1   3   4     1615.48     1695.97     65.45 o 
   2   3   4      255.83      247.21      5.00 o 
   3   3   4        4.34        6.83      1.86 o 
   4   3   4      591.40      658.89     23.27 o 
   5   3   4       24.39       22.53      2.72 o 
   6   3   4        9.32       11.98      3.25 o 
   7   3   4       90.88      112.48      6.22 o 
   8   3   4       23.88       30.37      3.33 o 
   9   3   4        1.91        0.10      5.00 o 
  10   3   4       45.92       34.29      5.49 o 
 -14   4   4       15.66       20.15      4.19 o 
 -13   4   4      225.99      241.91     65.45 o 
 -12   4   4       69.08       71.63     19.45 o 
 -11   4   4       68.81       52.19     15.78 o 
 -10   4   4        0.30        3.91      2.26 o 
  -9   4   4      191.57      166.60     42.39 o 
  -8   4   4     1574.56      929.11    396.54 o 
  -7   4   4       41.53       36.80      2.51 o 
  -6   4   4       21.35       21.06      2.14 o 
  -5   4   4        0.02        1.51      2.03 o 
  -4   4   4      601.86      634.94    160.02 o 
  -3   4   4       23.46       23.97      2.46 o 
  -2   4   4      667.03      681.52     10.32 o 
  -1   4   4        1.56        5.73      1.49 o 
   0   4   4       35.62       57.82      2.70 o 
   1   4   4        0.30        0.89      2.30 o 
   2   4   4      327.72      345.48      5.29 o 
   3   4   4      463.84      441.77      8.52 o 
   4   4   4        7.50        8.34      1.94 o 
   5   4   4      159.85      188.00     10.21 o 
   6   4   4      286.69      286.33     11.65 o 
   7   4   4       18.01       19.76      2.59 o 
   8   4   4      159.71      164.04      9.60 o 
   9   4   4       88.31       89.61      5.14 o 
  10   4   4        0.16       -0.33      3.14 o 
 -13   5   4       96.25       92.87     27.32 o 
 -12   5   4        0.82       -1.02      2.56 o 
 -11   5   4       36.65       37.65      3.90 o 
 -10   5   4       15.29       17.33      3.09 o 
  -9   5   4      737.52      633.46    166.97 o 
  -8   5   4       33.12       28.06      6.25 o 
  -7   5   4       17.11       16.37      1.96 o 
  -6   5   4      106.54      114.67      2.68 o 
  -5   5   4       97.29      111.74      2.78 o 
  -4   5   4      262.74      259.14     64.45 o 
  -3   5   4      817.73      834.68      5.79 o 
  -2   5   4        4.51        6.17      2.01 o 
  -1   5   4       61.03       65.97      2.53 o 
   0   5   4      224.84      214.11      4.75 o 
   1   5   4      348.64      375.76      4.96 o 
   2   5   4        0.00        1.18      2.94 o 
   3   5   4        3.26        5.88      2.98 o 
   4   5   4       69.80       64.28      2.98 o 
   5   5   4       33.79       29.00      5.39 o 
   6   5   4        0.16        6.35      2.50 o 
   7   5   4       16.39       17.06      7.15 o 
   8   5   4       77.84       70.97      9.99 o 
   9   5   4        3.17        5.52      4.07 o 
  10   5   4       41.13       35.94      5.88 o 
 -13   6   4        0.14        3.45      5.22 o 
 -12   6   4       40.07       39.82      2.65 o 
 -11   6   4       52.24       42.61      7.35 o 
 -10   6   4       18.66       23.11      2.33 o 
  -9   6   4      159.28      168.51      7.99 o 
  -8   6   4     1024.96      987.59     21.02 o 
  -7   6   4      139.37      138.03      2.69 o 
  -6   6   4       36.94       32.36      2.34 o 
  -5   6   4       47.70       43.52     11.89 o 
  -4   6   4       92.09       82.04      3.41 o 
  -3   6   4      214.99      201.78      4.42 o 
  -2   6   4        6.62        5.11      1.83 o 
  -1   6   4       71.38       74.75      2.26 o 
   0   6   4       10.66        9.98      2.03 o 
   1   6   4      222.02      185.66      3.50 o 
   2   6   4        6.87       10.48      3.14 o 
   3   6   4       53.90       53.69      4.41 o 
   4   6   4       23.63       20.48      3.04 o 
   5   6   4       14.85       14.82      6.22 o 
   6   6   4        0.09        1.56      3.77 o 
   7   6   4        3.46        4.03      2.79 o 
   8   6   4       21.51       29.00      3.60 o 
   9   6   4       45.28       47.16      5.39 o 
 -13   7   4      264.94      272.31     16.61 o 
 -12   7   4      136.30      135.71      4.55 o 
 -11   7   4       80.54       83.33      3.94 o 
 -10   7   4       61.09       68.57      4.43 o 
  -9   7   4      943.47      911.98      7.33 o 
  -8   7   4      491.78      479.26      3.68 o 
  -7   7   4      426.05      422.49     14.83 o 
  -6   7   4       25.22       39.88      4.09 o 
  -5   7   4        7.98        7.21      2.11 o 
  -4   7   4      430.74      360.41     90.08 o 
  -3   7   4      148.11      135.45      5.60 o 
  -2   7   4        0.99        6.89      2.07 o 
  -1   7   4        1.51       -1.79      2.39 o 
   0   7   4      519.64      521.48      6.29 o 
   1   7   4        5.29        3.87      3.05 o 
   2   7   4       65.27       70.35      4.41 o 
   3   7   4        6.11       13.52      4.12 o 
   4   7   4        6.09        6.86      4.31 o 
   5   7   4        1.87        3.43      2.63 o 
   6   7   4        5.83        5.44      2.89 o 
   7   7   4        0.57       11.61      9.95 o 
   8   7   4       21.67       21.38      3.12 o 
   9   7   4       11.11       18.99      3.35 o 
 -13   8   4       21.80       15.19      4.21 o 
 -12   8   4       64.08       64.00      2.48 o 
 -11   8   4       21.85       28.94      3.98 o 
 -10   8   4      101.66       96.43      2.56 o 
  -9   8   4      340.56      332.90      6.62 o 
  -8   8   4      267.93      277.63      6.69 o 
  -7   8   4        1.45        0.44      2.43 o 
  -6   8   4      153.85      145.62     36.91 o 
  -5   8   4      183.81      183.60     46.95 o 
  -4   8   4       88.66       83.10      2.30 o 
  -3   8   4      365.87      374.07      6.59 o 
  -2   8   4       94.27       91.17      3.98 o 
  -1   8   4       59.28       50.04      1.97 o 
   0   8   4       42.89       33.51      2.23 o 
   1   8   4      132.14      125.24      5.78 o 
   2   8   4       94.57      109.58      3.32 o 
   3   8   4        8.85        8.13      4.41 o 
   4   8   4       23.56       20.67      3.23 o 
   5   8   4       64.73       52.77      5.24 o 
   6   8   4      142.68      133.36      3.13 o 
   7   8   4      111.12      124.46     16.80 o 
   8   8   4       89.60       80.55      4.12 o 
 -12   9   4      287.69      274.82     10.71 o 
 -11   9   4       44.96       41.62     14.65 o 
 -10   9   4        0.34        0.95      2.45 o 
  -9   9   4       99.26      101.15      6.66 o 
  -8   9   4      476.30      468.52     12.42 o 
  -7   9   4       32.09       38.02      2.31 o 
  -6   9   4       50.75       46.38     14.00 o 
  -5   9   4        9.90        9.12      1.98 o 
  -4   9   4      893.66      873.56     12.18 o 
  -3   9   4        0.02       -1.90      1.90 o 
  -2   9   4       44.43       56.75      2.22 o 
  -1   9   4       67.55       58.85      2.54 o 
   0   9   4        0.34       -0.88      1.73 o 
   1   9   4       17.32       19.61      2.57 o 
   2   9   4       11.91       14.45      3.12 o 
   3   9   4        0.18       -1.37      4.51 o 
   4   9   4        6.66       12.35      3.43 o 
   5   9   4       10.02       11.46      5.00 o 
   6   9   4       27.51       36.84      5.83 o 
   7   9   4       12.25       13.10      3.19 o 
 -12  10   4       27.28       26.25      2.62 o 
 -11  10   4       27.20       30.41      3.15 o 
 -10  10   4      388.22      378.80      8.43 o 
  -9  10   4       12.47       15.29      2.51 o 
  -8  10   4        7.36        5.75      2.36 o 
  -7  10   4      111.25      114.10      2.81 o 
  -6  10   4       32.00       25.94      8.86 o 
  -5  10   4        7.62       10.28      2.75 o 
  -4  10   4      214.58      209.93      5.16 o 
  -3  10   4      645.30      594.34     12.61 o 
  -2  10   4       20.52       10.49      2.20 o 
  -1  10   4       45.98       44.80      2.09 o 
   0  10   4        7.68       13.05      2.22 o 
   1  10   4        2.02        7.20      2.63 o 
   2  10   4       38.54       42.93      5.39 o 
   3  10   4        0.08        1.96      3.33 o 
   4  10   4        7.51        4.70      4.90 o 
   5  10   4       76.74       85.34      4.02 o 
   6  10   4       21.49       17.54      3.53 o 
 -11  11   4        6.96        9.31      3.19 o 
 -10  11   4      155.74      151.62      7.05 o 
  -9  11   4        2.08        4.11      2.30 o 
  -8  11   4      930.23      900.03     14.00 o 
  -7  11   4      191.83      192.39      9.16 o 
  -6  11   4       93.34       87.97     21.37 o 
  -5  11   4        2.52        0.52      5.71 o 
  -4  11   4      184.43      189.39      4.44 o 
  -3  11   4       38.85       49.72      4.98 o 
  -2  11   4       20.68       21.34      2.33 o 
  -1  11   4      305.02      291.95      3.15 o 
   0  11   4        9.77       12.05      3.35 o 
   1  11   4       71.95       67.72      4.21 o 
   2  11   4       42.11       41.39      3.92 o 
   3  11   4       17.93       27.83      5.00 o 
   4  11   4       27.16       33.02      5.29 o 
   5  11   4        2.46       -4.90      5.58 o 
 -10  12   4        0.48        3.54      3.07 o 
  -9  12   4      189.96      186.19      8.79 o 
  -8  12   4        5.41       12.43      3.44 o 
  -7  12   4       99.46       87.27     24.65 o 
  -6  12   4       10.47        8.00      2.44 o 
  -5  12   4        0.98       -0.02      2.72 o 
  -4  12   4      197.01      181.13      3.04 o 
  -3  12   4       72.45       66.12      2.81 o 
  -2  12   4       28.70       32.64      2.40 o 
  -1  12   4        0.78        2.68      2.23 o 
   0  12   4       31.35       32.74      2.22 o 
   1  12   4       87.30       90.99      3.87 o 
   2  12   4       25.54       29.57      3.06 o 
   3  12   4       30.12       28.12      5.29 o 
   4  12   4       16.28       21.85      5.68 o 
  -9  13   4       30.80       39.68      2.93 o 
  -8  13   4      176.77      175.85      3.47 o 
  -7  13   4        6.54        3.71      4.29 o 
  -6  13   4       50.45       43.74     12.90 o 
  -5  13   4       98.44      100.29      7.03 o 
  -4  13   4       13.52       17.76      3.16 o 
  -3  13   4       50.13       50.51      2.31 o 
  -2  13   4        0.00       -0.11      3.30 o 
  -1  13   4        1.39        5.51      2.30 o 
   0  13   4        2.51        5.84      2.60 o 
   1  13   4       47.44       48.93      3.14 o 
   2  13   4        0.57        0.69      3.77 o 
   3  13   4       36.37       34.59      5.58 o 
  -8  14   4      430.84      384.81     10.77 o 
  -7  14   4        0.23        2.88      2.48 o 
  -6  14   4        0.16       -3.75      3.75 o 
  -5  14   4        1.81        5.20      3.09 o 
  -4  14   4      170.06      159.70      9.60 o 
  -3  14   4        0.09       -1.87      3.53 o 
  -2  14   4        2.00        8.36      5.64 o 
  -1  14   4        5.77        7.62      3.69 o 
   0  14   4        0.00        4.56      3.88 o 
   1  14   4       38.72       37.58      4.09 o 
  -5  15   4        8.06        7.82      2.56 o 
  -4  15   4        4.20        6.04      2.54 o 
  -3  15   4       62.44       58.92      3.34 o 
  -2  15   4       17.17       19.17      5.16 o 
   0 -18   5       23.22       21.80     12.54 o 
   1 -18   5        7.00       11.43      2.87 o 
   2 -18   5        0.16        3.90      7.40 o 
   3 -18   5        1.45        0.10      5.88 o 
  -3 -17   5      141.87      144.46      4.86 o 
  -2 -17   5       39.27       39.09      7.05 o 
  -1 -17   5       26.40       34.65      3.77 o 
   0 -17   5       39.16       41.46      3.88 o 
   1 -17   5        1.48        6.42      4.31 o 
   2 -17   5       13.83       21.91      3.12 o 
   3 -17   5        1.47        4.15      5.05 o 
   4 -17   5       41.92       26.96     24.10 o 
   5 -17   5       25.57       11.38      3.33 o 
  -5 -16   5       73.17       68.90      6.96 o 
  -4 -16   5       21.66       21.30      3.95 o 
  -3 -16   5      116.99      124.64      7.64 o 
  -2 -16   5        0.18       -2.32      3.87 o 
  -1 -16   5        3.53        9.99      4.75 o 
   0 -16   5       82.44       77.89      5.83 o 
   1 -16   5        8.76        7.59      2.60 o 
   2 -16   5       27.60       28.43      2.91 o 
   3 -16   5       16.59       18.24      3.04 o 
   4 -16   5       42.42       38.23     29.30 o 
   5 -16   5        6.14        0.94      3.08 o 
   6 -16   5        5.81       -0.93      3.22 o 
   7 -16   5        0.16       -1.46      3.36 o 
  -6 -15   5        0.49       10.09      5.58 o 
  -5 -15   5       43.52       43.15      3.47 o 
  -4 -15   5        0.53        7.66      3.64 o 
  -3 -15   5        0.52        4.95      2.89 o 
  -2 -15   5       22.78       22.70      7.59 o 
  -1 -15   5      120.51      119.93      2.99 o 
   0 -15   5       38.98       41.66      2.69 o 
   1 -15   5        1.80        4.06      2.73 o 
   2 -15   5       71.06       78.92      3.43 o 
   3 -15   5        7.55       12.77      2.74 o 
   4 -15   5       31.16       29.93     12.69 o 
   5 -15   5        0.02        5.15      5.58 o 
   6 -15   5       17.28       23.48     10.34 o 
   7 -15   5       63.96       61.77      2.87 o 
   8 -15   5        1.98        4.16      3.30 o 
  -7 -14   5      179.83      166.76      4.51 o 
  -6 -14   5       17.57       17.64      5.29 o 
  -5 -14   5      198.85      206.16      4.44 o 
  -4 -14   5      153.00      157.95      3.82 o 
  -3 -14   5      241.46      243.37      7.10 o 
  -2 -14   5        0.79        2.77      3.29 o 
  -1 -14   5        1.16        7.84     13.23 o 
   0 -14   5      120.98      120.91      2.89 o 
   1 -14   5        0.09        1.26      4.12 o 
   2 -14   5        2.34        1.73      3.38 o 
   3 -14   5       68.50       60.18      7.74 o 
   4 -14   5        4.19        4.73      2.77 o 
   5 -14   5        1.20       10.34      3.33 o 
   6 -14   5        0.82       -1.87      2.49 o 
   7 -14   5        1.40       -2.00      3.04 o 
   8 -14   5        0.03       12.11      3.84 o 
   9 -14   5       42.87       36.08      5.14 o 
  -8 -13   5      201.18      181.36      6.07 o 
  -7 -13   5        8.39       14.21      5.29 o 
  -6 -13   5       74.21       88.83      7.47 o 
  -5 -13   5     1311.42     1238.68      7.54 o 
  -4 -13   5       55.54       71.43      4.80 o 
  -3 -13   5      801.52      766.05     17.88 o 
  -2 -13   5      319.21      314.34      9.70 o 
  -1 -13   5        2.12        7.10      2.54 o 
   0 -13   5      256.70      236.71     16.90 o 
   1 -13   5        1.26        0.31      3.92 o 
   2 -13   5       83.16       96.60      8.52 o 
   3 -13   5      472.62      432.31     12.35 o 
   4 -13   5        0.91        3.07      5.34 o 
   5 -13   5       12.34        7.74      2.68 o 
   6 -13   5       66.95       67.66      3.46 o 
   7 -13   5      106.98      106.64      4.41 o 
   8 -13   5        0.00        5.18      2.95 o 
   9 -13   5        0.80        2.75      8.62 o 
  -9 -12   5       46.35       54.59      6.27 o 
  -8 -12   5      689.27      682.73      6.96 o 
  -7 -12   5       43.93       40.96      5.10 o 
  -6 -12   5      240.18      239.01      4.24 o 
  -5 -12   5      472.91      449.93      5.78 o 
  -4 -12   5       90.85      100.92      4.70 o 
  -3 -12   5      491.02      456.43      3.84 o 
  -2 -12   5       79.85       82.89      2.63 o 
  -1 -12   5      354.48      333.02      3.30 o 
   0 -12   5     1180.51     1145.69     53.15 o 
   1 -12   5        0.03        0.47      2.41 o 
   2 -12   5        0.01        5.78      2.43 o 
   3 -12   5      225.17      199.00      3.46 o 
   4 -12   5       12.17        3.42      8.33 o 
   5 -12   5       19.68       25.49      2.42 o 
   6 -12   5        5.22       -0.19      6.17 o 
   7 -12   5       63.38       59.81      2.83 o 
   8 -12   5       15.49       15.23      2.56 o 
   9 -12   5       65.95       67.54      2.81 o 
  10 -12   5       30.72       27.70     15.73 o 
 -10 -11   5      136.58      154.48     14.40 o 
  -9 -11   5      175.40      144.48      8.67 o 
  -8 -11   5       33.43       39.68      3.72 o 
  -7 -11   5        0.00       -1.76      3.43 o 
  -6 -11   5      131.54      113.19      3.36 o 
  -5 -11   5        6.84        8.62      4.51 o 
  -4 -11   5     1080.70     1092.20      6.27 o 
  -3 -11   5      301.69      277.69      2.84 o 
  -2 -11   5       43.80       33.63      2.49 o 
  -1 -11   5      981.76      912.70      6.12 o 
   0 -11   5      343.87      330.92      3.63 o 
   1 -11   5       20.56       17.62      2.65 o 
   2 -11   5      662.85      580.76     14.31 o 
   3 -11   5      283.84      288.05     17.93 o 
   4 -11   5       10.51       10.97      5.34 o 
   5 -11   5      150.67      164.41     11.56 o 
   6 -11   5      128.90      122.65     11.81 o 
   7 -11   5        9.40       14.18      3.04 o 
   8 -11   5       48.40       48.61      3.53 o 
   9 -11   5        1.83        1.76      2.92 o 
  10 -11   5       56.91       59.25      3.92 o 
 -11 -10   5       11.02        8.34      2.94 o 
 -10 -10   5       19.11       20.82      6.07 o 
  -9 -10   5      132.06      125.87      8.87 o 
  -8 -10   5      690.83      680.58      5.49 o 
  -7 -10   5       27.51       29.00      4.61 o 
  -6 -10   5      104.21       97.57      3.80 o 
  -5 -10   5      150.76      129.63      4.80 o 
  -4 -10   5      268.56      251.32      3.92 o 
  -3 -10   5      341.07      315.52      3.58 o 
  -2 -10   5      150.26      150.18      2.82 o 
  -1 -10   5       67.29       57.35      4.80 o 
   0 -10   5      168.47      184.42      3.04 o 
   1 -10   5     1283.74     1278.34     31.60 o 
   2 -10   5       33.35       36.59      4.02 o 
   3 -10   5       25.04       20.78      3.08 o 
   4 -10   5      844.93      817.24     18.67 o 
   5 -10   5      118.16      132.34      2.82 o 
   6 -10   5       20.95       18.30      2.66 o 
   7 -10   5        8.77       20.25      4.70 o 
   8 -10   5      366.37      378.22      3.51 o 
   9 -10   5      148.52      141.14      8.92 o 
  10 -10   5        6.39       12.46      7.50 o 
  11 -10   5        5.05        8.76      7.35 o 
 -11  -9   5       22.48       21.63      3.88 o 
 -10  -9   5      180.12      183.01     17.83 o 
  -9  -9   5      255.52      267.34     12.88 o 
  -8  -9   5      723.68      744.90     53.89 o 
  -7  -9   5       18.12       15.19      4.51 o 
  -6  -9   5      257.45      230.83     14.16 o 
  -5  -9   5      278.52      275.03      5.10 o 
  -4  -9   5      127.33      130.81      4.51 o 
  -3  -9   5       32.76       27.02      2.55 o 
  -2  -9   5        0.11        4.21      3.14 o 
  -1  -9   5       47.88       47.79      4.56 o 
   0  -9   5       63.32       62.05      4.51 o 
   1  -9   5      276.79      281.72      8.18 o 
   2  -9   5      988.19      938.07     36.89 o 
   3  -9   5       60.30       56.51      3.09 o 
   4  -9   5       21.64       16.73      2.18 o 
   5  -9   5      491.42      464.69      3.53 o 
   6  -9   5      287.21      291.43      9.50 o 
   7  -9   5        6.34        2.99      2.22 o 
   8  -9   5        0.94        5.72      4.02 o 
   9  -9   5       92.94      105.71     16.41 o 
  10  -9   5       49.61       52.78     10.09 o 
  11  -9   5      108.88      116.30      4.19 o 
 -12  -8   5        0.49        1.67      4.02 o 
 -11  -8   5       27.12       27.43      4.31 o 
 -10  -8   5      271.87      308.58     45.17 o 
  -9  -8   5      358.75      364.56     10.88 o 
  -8  -8   5      335.35      338.07     11.02 o 
  -7  -8   5        6.25        1.18      4.41 o 
  -6  -8   5      108.03      108.11      4.21 o 
  -5  -8   5       60.18       71.43      3.23 o 
  -4  -8   5      240.07      272.49      4.90 o 
  -3  -8   5       10.07        8.70      2.87 o 
  -2  -8   5       47.27       64.39      2.94 o 
  -1  -8   5      106.12      111.94      6.81 o 
   0  -8   5      155.80      157.43      3.33 o 
   1  -8   5      528.70      517.28     10.63 o 
   2  -8   5      338.67      378.84      6.03 o 
   3  -8   5      933.61      977.26     20.63 o 
   4  -8   5      193.67      192.08      3.36 o 
   5  -8   5      751.20      734.14     17.05 o 
   6  -8   5       21.79       20.34      2.48 o 
   7  -8   5      362.07      355.86      7.50 o 
   8  -8   5      468.97      351.92    124.19 o 
   9  -8   5       88.12       92.46      7.99 o 
  10  -8   5       26.29       26.58      4.36 o 
  11  -8   5       35.90       35.23      7.89 o 
 -12  -7   5       56.75       57.80      4.21 o 
 -11  -7   5        5.00        7.97      3.57 o 
 -10  -7   5       97.61      101.86      5.10 o 
  -9  -7   5       10.00       14.40      3.26 o 
  -8  -7   5     2129.37     2158.77    155.25 o 
  -7  -7   5       45.67       44.65      3.53 o 
  -6  -7   5      144.81      134.81      4.07 o 
  -5  -7   5       47.12       51.43      3.18 o 
  -4  -7   5     1474.16     1448.36      8.03 o 
  -3  -7   5       39.36       44.74      2.98 o 
  -2  -7   5      849.57      911.48      4.70 o 
  -1  -7   5        1.22        3.23      2.23 o 
   0  -7   5     1762.68     1924.34     26.94 o 
   1  -7   5      186.94      239.38      3.15 o 
   2  -7   5        6.62        7.80      2.37 o 
   3  -7   5      272.78      315.59     20.14 o 
   4  -7   5       52.67       49.93      8.18 o 
   5  -7   5      120.03      128.10      5.10 o 
   6  -7   5      334.48      316.81      3.97 o 
   7  -7   5       28.20       26.30      2.54 o 
   8  -7   5      260.36      214.88     35.42 o 
   9  -7   5      258.54      269.68     13.86 o 
  10  -7   5       92.72       91.64     12.59 o 
  11  -7   5       30.04       30.72      7.79 o 
 -12  -6   5        0.19        5.18      2.67 o 
 -11  -6   5        2.08        3.65      2.88 o 
 -10  -6   5       29.09       28.75      3.38 o 
  -9  -6   5      400.88      378.66     32.53 o 
  -8  -6   5        1.16       -0.67      2.56 o 
  -7  -6   5       54.16       56.44      2.36 o 
  -6  -6   5      671.96      600.08     21.26 o 
  -5  -6   5        4.18        7.49      2.94 o 
  -4  -6   5      344.37      341.07      4.41 o 
  -3  -6   5      317.89      312.73      3.64 o 
  -2  -6   5      245.16      254.64      9.65 o 
  -1  -6   5      411.91      495.35      4.36 o 
   0  -6   5     3363.61     3570.13      9.21 o 
   1  -6   5       50.90       60.29      2.98 o 
   2  -6   5      726.23      788.60     18.57 o 
   3  -6   5      218.18      222.74      3.67 o 
   4  -6   5      421.78      434.39     15.68 o 
   5  -6   5      144.74      133.96      2.85 o 
   6  -6   5       11.68       16.17      3.01 o 
   7  -6   5       32.26       31.53      2.57 o 
   8  -6   5        8.53       12.78      2.89 o 
   9  -6   5        0.42        3.71      8.13 o 
  10  -6   5        4.70        5.85      2.83 o 
  11  -6   5        8.20        6.43      4.70 o 
 -13  -5   5       21.61       22.12      3.31 o 
 -12  -5   5       17.46       11.24      5.29 o 
 -11  -5   5       39.20       45.86      3.63 o 
 -10  -5   5       71.33       79.85      4.90 o 
  -9  -5   5      242.93      268.67      4.02 o 
  -8  -5   5      797.19      780.85     63.15 o 
  -7  -5   5       48.07       50.60      2.71 o 
  -6  -5   5      273.89      296.22     13.04 o 
  -5  -5   5      550.79      580.15     22.44 o 
  -4  -5   5      629.28      676.95      6.56 o 
  -3  -5   5     1192.50     1192.92      8.43 o 
  -2  -5   5      304.42      348.81     17.98 o 
  -1  -5   5     1098.65     1156.96     11.90 o 
   0  -5   5     2862.01     3075.14     57.17 o 
   1  -5   5      519.33      576.56     16.71 o 
   2  -5   5     2769.35     3149.56    107.39 o 
   3  -5   5      268.44      275.79      3.29 o 
   4  -5   5      106.71      117.45      4.41 o 
   5  -5   5      870.71      838.21     36.99 o 
   6  -5   5      258.62      299.50     12.25 o 
   7  -5   5        4.23        7.99      3.05 o 
   8  -5   5      145.69      156.16      7.79 o 
   9  -5   5       33.14       30.51      3.46 o 
  10  -5   5       17.39       10.29     12.98 o 
  11  -5   5       59.88       48.94     34.69 o 
 -13  -4   5      159.78      169.41      5.78 o 
 -12  -4   5       45.34       39.00      5.19 o 
 -11  -4   5      112.26      131.39      5.10 o 
 -10  -4   5      164.56      188.03      4.02 o 
  -9  -4   5      991.45     1061.34      6.96 o 
  -8  -4   5      213.56      204.29      3.82 o 
  -7  -4   5       26.47       35.53      3.30 o 
  -6  -4   5        6.26        4.16      2.53 o 
  -5  -4   5      144.94      174.32      5.01 o 
  -4  -4   5      220.78      243.69      3.80 o 
  -3  -4   5      157.89      129.83      5.10 o 
  -2  -4   5       18.10       27.82      3.05 o 
  -1  -4   5        2.84        7.97      3.01 o 
   0  -4   5      520.03      608.49      6.61 o 
   1  -4   5      646.65      715.34     20.77 o 
   2  -4   5     1945.93     2331.75     91.51 o 
   3  -4   5       71.32       73.86     10.83 o 
   4  -4   5        5.57        2.10      2.34 o 
   5  -4   5     1018.32     1110.44     17.34 o 
   6  -4   5        0.04       -1.57      2.45 o 
   7  -4   5      168.69      162.92      8.38 o 
   8  -4   5       68.26       78.26      6.91 o 
   9  -4   5       94.51       92.22      7.89 o 
  10  -4   5        0.02        1.02      7.15 o 
  11  -4   5       15.65       19.14      3.19 o 
 -13  -3   5        3.62        9.80      5.19 o 
 -12  -3   5       44.90       45.86      5.10 o 
 -11  -3   5       25.81       20.48      4.70 o 
 -10  -3   5        4.94        2.94      3.23 o 
  -9  -3   5      624.55      635.61      5.19 o 
  -8  -3   5      167.16      175.58      4.90 o 
  -7  -3   5       42.32       44.45      3.05 o 
  -6  -3   5      304.98      415.99     60.50 o 
  -5  -3   5      329.56      387.94      6.22 o 
  -4  -3   5        2.85        5.79      2.45 o 
  -3  -3   5      925.08     1036.38     19.84 o 
  -2  -3   5      614.17      586.45     26.06 o 
  -1  -3   5       39.87       53.36      3.54 o 
   0  -3   5      797.64      822.97      6.62 o 
   1  -3   5      487.01      553.72      7.40 o 
   2  -3   5       52.63       36.83     22.63 o 
   3  -3   5        0.25        1.45      2.74 o 
   4  -3   5        0.66        5.53      4.46 o 
   5  -3   5        1.98        2.86      2.44 o 
   6  -3   5      288.79      278.78      3.20 o 
   7  -3   5      296.38      294.51      4.21 o 
   8  -3   5       24.23       32.16      4.56 o 
   9  -3   5       21.92       27.73      4.65 o 
  10  -3   5        9.15       18.13      3.53 o 
  11  -3   5       30.32       38.70      5.58 o 
 -13  -2   5       30.06       25.08      3.82 o 
 -12  -2   5      313.37      310.50      5.88 o 
 -11  -2   5        5.88        5.48      3.29 o 
 -10  -2   5      185.75      141.32     44.04 o 
  -9  -2   5       45.12       20.45     15.68 o 
  -8  -2   5     1431.16     1358.03     28.07 o 
  -7  -2   5       18.66       22.18      2.99 o 
  -6  -2   5     1016.09     1118.40     23.45 o 
  -5  -2   5       38.59       33.16      3.34 o 
  -3  -2   5      155.89      188.14      3.68 o 
  -2  -2   5      293.97      327.26      8.82 o 
  -1  -2   5      216.98      202.23     11.37 o 
   0  -2   5     2344.15     1818.25   1023.37 o 
   1  -2   5        2.54        4.65      3.01 o 
   2  -2   5       51.64       74.70      3.12 o 
   3  -2   5       12.37        7.70      2.50 o 
   4  -2   5        7.29       14.29      2.94 o 
   5  -2   5        7.17        3.60      2.94 o 
   6  -2   5       36.01       34.10      2.59 o 
   7  -2   5       47.63       42.62      2.57 o 
   8  -2   5        6.89        4.05      2.66 o 
   9  -2   5        1.60        5.39      3.33 o 
  10  -2   5        4.38        6.07      5.00 o 
  11  -2   5       28.78       25.77      5.49 o 
 -14  -1   5        0.04       -0.88      5.58 o 
 -13  -1   5       85.45       96.52      9.85 o 
 -12  -1   5       48.10       51.74      4.61 o 
 -11  -1   5       35.61       34.99      3.29 o 
 -10  -1   5      118.29      119.72      3.39 o 
  -9  -1   5      981.69      928.39     33.12 o 
  -8  -1   5       54.75       56.67      3.87 o 
  -7  -1   5       31.35       21.21      3.43 o 
  -6  -1   5      192.87      210.78      4.83 o 
  -5  -1   5        1.60        2.70      2.06 o 
  -4  -1   5        1.42       -2.49      2.49 o 
  -3  -1   5      580.11      574.07     65.45 o 
  -2  -1   5      563.72      631.59      6.86 o 
   0  -1   5      286.65      295.71      7.15 o 
   1  -1   5       53.84       54.09     10.68 o 
   2  -1   5      928.64      762.24    504.85 o 
   3  -1   5      366.04      338.83     87.40 o 
   4  -1   5        2.71        2.92      2.46 o 
   5  -1   5      105.64       96.85      2.75 o 
   6  -1   5      179.33      182.25      4.90 o 
   7  -1   5       76.31       63.30      3.23 o 
   8  -1   5      104.58      107.58      3.53 o 
   9  -1   5       67.65       62.71      3.53 o 
  10  -1   5       18.56       26.65      3.63 o 
  11  -1   5       15.08       14.31      3.92 o 
 -14   0   5        2.34        3.52      4.40 o 
 -13   0   5       37.34       47.95      4.19 o 
 -12   0   5      105.98      116.03      3.81 o 
 -11   0   5       20.95       20.17      2.65 o 
 -10   0   5       71.24       63.06      3.72 o 
  -9   0   5      132.97      162.28      2.63 o 
  -8   0   5      872.29      887.38     11.21 o 
  -7   0   5      542.38      570.84     16.24 o 
  -6   0   5     3268.44     3438.02     54.05 o 
  -5   0   5      796.25      889.43     14.51 o 
  -4   0   5     3188.99     3678.62     21.31 o 
  -3   0   5      261.69      293.46     49.41 o 
  -2   0   5        7.31        5.37      2.66 o 
  -1   0   5      341.00      341.76     14.94 o 
   0   0   5        1.56       -1.75      3.77 o 
   1   0   5      490.85      601.80      7.64 o 
   2   0   5      169.66      181.17      4.90 o 
   3   0   5        7.07        3.23      3.82 o 
   4   0   5      248.26      268.96      5.10 o 
   5   0   5       24.71       22.14      4.41 o 
   6   0   5      617.94      560.65      5.88 o 
   7   0   5      302.79      261.02      4.02 o 
   8   0   5        1.57        2.74      3.23 o 
   9   0   5       64.80       70.15      5.00 o 
  10   0   5       24.03       17.64      3.72 o 
  11   0   5        0.17        5.19      5.49 o 
 -14   1   5       36.69       36.16      3.39 o 
 -13   1   5      102.82      107.92      3.98 o 
 -12   1   5      170.65      189.10      8.92 o 
 -11   1   5        2.02        5.35      2.21 o 
 -10   1   5       82.83       91.14      4.35 o 
  -9   1   5      330.61      330.27      8.58 o 
  -8   1   5      469.01      444.79     13.31 o 
  -7   1   5       11.99       11.74      2.49 o 
  -6   1   5      116.71      145.83      8.21 o 
  -5   1   5        0.06        0.92      1.76 o 
  -4   1   5     5819.19     6175.83   1531.93 o 
  -3   1   5      393.90      374.46      6.60 o 
  -2   1   5     1201.59     1240.42    192.39 o 
  -1   1   5        4.71        4.95      2.99 o 
   0   1   5       84.81       94.36      3.63 o 
   1   1   5     1118.89     1270.06     54.97 o 
   2   1   5       42.52       40.35      2.87 o 
   3   1   5      158.21      180.19      3.82 o 
   4   1   5       14.91       21.75      4.41 o 
   5   1   5       66.22       75.84      3.43 o 
   6   1   5      334.74      378.70      4.41 o 
   7   1   5        2.69        9.99      3.14 o 
   8   1   5       36.03       33.71      4.61 o 
   9   1   5       10.19       12.41      3.06 o 
  10   1   5       11.68        6.69      3.25 o 
  11   1   5       15.20       11.95      5.58 o 
 -14   2   5       55.70       47.09     31.84 o 
 -13   2   5        0.00       -0.43      3.67 o 
 -12   2   5       61.43       68.15     10.06 o 
 -11   2   5       94.71      109.40      2.82 o 
 -10   2   5       12.18       11.11      1.97 o 
  -9   2   5      137.77      122.23      4.88 o 
  -8   2   5        6.68        3.41      2.22 o 
  -7   2   5       23.51       15.31      5.65 o 
  -6   2   5       98.58       96.76     24.95 o 
  -5   2   5      681.94      689.88    117.54 o 
  -4   2   5        0.73        9.21      2.47 o 
  -3   2   5     1387.40     1530.20     16.48 o 
  -2   2   5        3.95        8.87      1.74 o 
  -1   2   5      417.76      399.12     10.08 o 
   0   2   5      614.49      638.64      6.66 o 
   1   2   5      272.99      292.16     12.25 o 
   2   2   5      136.28      159.38      6.94 o 
   3   2   5      759.45      828.73      6.96 o 
   4   2   5      460.14      477.66      5.78 o 
   5   2   5       69.65       68.83      3.22 o 
   6   2   5      449.06      503.61     21.56 o 
   7   2   5       37.25       45.01      3.25 o 
   8   2   5      280.97      305.04     13.08 o 
   9   2   5      101.97       91.46      4.61 o 
  10   2   5       47.24       55.36      4.02 o 
 -14   3   5        0.05        5.63      6.61 o 
 -13   3   5        1.18        6.79      2.64 o 
 -12   3   5       13.78       18.85      4.03 o 
 -11   3   5       27.56       27.21      4.95 o 
 -10   3   5      158.13      156.72     42.46 o 
  -9   3   5      262.43      257.77     65.02 o 
  -8   3   5      349.63      342.43     87.55 o 
  -7   3   5        0.06       -0.55      2.51 o 
  -6   3   5      299.64      271.05     34.93 o 
  -5   3   5       36.78       43.08      2.12 o 
  -4   3   5      832.94      920.44      6.00 o 
  -3   3   5        0.01        0.24      2.14 o 
  -2   3   5        0.58        2.86      2.06 o 
  -1   3   5       31.97       41.86      2.45 o 
   0   3   5      196.05      223.12      3.35 o 
   1   3   5     1802.97     1870.96     85.59 o 
   2   3   5      732.92      785.58     27.92 o 
   3   3   5        0.03        1.06      2.99 o 
   4   3   5      220.02      200.56     10.51 o 
   5   3   5      148.29      182.60      6.03 o 
   6   3   5       36.70       30.79      4.75 o 
   7   3   5       27.62       25.75      2.89 o 
   8   3   5      111.73      113.90      4.58 o 
   9   3   5       10.32       11.56      5.19 o 
  10   3   5       10.99       12.25      2.81 o 
 -14   4   5       54.32       41.77     15.25 o 
 -13   4   5       23.24       19.77      8.56 o 
 -12   4   5       29.35       16.89      8.10 o 
 -11   4   5       44.58       42.41     11.37 o 
 -10   4   5       29.66       27.26      7.08 o 
  -9   4   5      663.62      635.36     40.77 o 
  -8   4   5       24.04       26.75      7.74 o 
  -7   4   5     1284.30     1276.21     24.27 o 
  -6   4   5        3.03        3.33      2.41 o 
  -5   4   5     1010.60     1028.59      5.17 o 
  -4   4   5       17.52       16.35      5.55 o 
  -3   4   5      267.72      306.09      2.69 o 
  -2   4   5        0.31        3.26      1.76 o 
  -1   4   5      101.82      117.12      2.13 o 
   0   4   5       58.34       83.35      2.53 o 
   1   4   5      410.80      399.61     17.39 o 
   2   4   5      439.96      423.48      5.78 o 
   3   4   5      104.02      102.11      7.64 o 
   4   4   5       61.42       57.95      4.68 o 
   5   4   5        6.92        6.20      2.49 o 
   6   4   5      124.38      121.89      6.88 o 
   7   4   5       75.65       95.26      4.63 o 
   8   4   5       13.18        8.93      2.83 o 
   9   4   5      172.78      143.06      5.39 o 
  10   4   5       59.15       24.69      5.88 o 
 -13   5   5        3.87        5.29      5.27 o 
 -12   5   5       35.93       31.19      5.14 o 
 -11   5   5        0.23        3.27      2.11 o 
 -10   5   5       10.66       11.59      2.28 o 
  -9   5   5       23.53       16.36      2.26 o 
  -8   5   5      544.81      499.47     23.96 o 
  -7   5   5        1.51        6.27      2.10 o 
  -6   5   5       72.52       72.81      2.29 o 
  -5   5   5      460.32      419.90    105.85 o 
  -4   5   5       35.39       26.84      6.14 o 
  -3   5   5        0.83        2.89      2.02 o 
  -2   5   5       53.57       42.95      3.23 o 
  -1   5   5      991.76     1008.26     12.23 o 
   0   5   5       86.00       98.82      2.33 o 
   1   5   5       18.51       26.99      2.18 o 
   2   5   5       17.74       16.26      4.12 o 
   3   5   5        0.00        2.64      2.37 o 
   4   5   5       16.46       15.95      2.49 o 
   5   5   5       87.44       97.70      3.47 o 
   6   5   5       14.43       20.34      3.26 o 
   7   5   5       64.34       67.41      3.60 o 
   8   5   5        0.55        5.25      5.54 o 
   9   5   5        0.09        8.60      3.84 o 
 -13   6   5       19.63       13.88      4.31 o 
 -12   6   5        0.12        4.36      2.57 o 
 -11   6   5        0.00        4.53      3.69 o 
 -10   6   5        5.91       12.46      2.72 o 
  -9   6   5       17.16       18.88      4.19 o 
  -8   6   5      216.77      196.89      6.73 o 
  -7   6   5       85.58       96.53      2.44 o 
  -6   6   5      165.23      159.69      6.74 o 
  -5   6   5       54.93       48.97     14.79 o 
  -4   6   5      721.13      758.43      7.31 o 
  -3   6   5      137.79      144.07      3.38 o 
  -2   6   5        0.18        7.34      1.82 o 
  -1   6   5      106.80      128.68      6.00 o 
   0   6   5      249.75      241.59      4.29 o 
   1   6   5      639.66      489.88     94.62 o 
   2   6   5      151.95      144.52      3.63 o 
   3   6   5       13.96       12.54      2.94 o 
   4   6   5        4.99       10.58      2.54 o 
   5   6   5        0.46        4.74      3.72 o 
   6   6   5      103.51      100.72     11.71 o 
   7   6   5        2.45        9.65      3.97 o 
   8   6   5        1.03       -0.32      3.09 o 
 -13   7   5        0.00        2.90      3.21 o 
 -12   7   5       11.39       15.07      2.38 o 
 -11   7   5        3.84        7.58      2.87 o 
 -10   7   5       26.24       21.89      5.30 o 
  -9   7   5        1.82        6.37      2.60 o 
  -8   7   5      176.41      176.66      6.44 o 
  -7   7   5      637.06      611.50     10.23 o 
  -6   7   5        3.54        2.98      3.06 o 
  -5   7   5      362.26      354.85     85.83 o 
  -4   7   5      201.28      200.61      7.63 o 
  -3   7   5      300.23      286.70      2.99 o 
  -2   7   5       62.25       74.89      4.43 o 
  -1   7   5        0.27       -0.53      2.09 o 
   0   7   5      161.20      136.49      2.75 o 
   1   7   5       28.47       36.34      3.15 o 
   2   7   5      167.78      152.56      4.90 o 
   3   7   5        0.33        6.07      4.31 o 
   4   7   5       18.27       14.80      3.23 o 
   5   7   5        2.44        5.10      3.32 o 
   6   7   5      305.11      300.98     13.13 o 
   7   7   5        0.42        1.47      2.60 o 
   8   7   5        9.70       14.09      6.81 o 
 -12   8   5       37.15       40.50      5.71 o 
 -11   8   5       68.38       51.42      7.63 o 
 -10   8   5        1.91        6.34      2.38 o 
  -9   8   5      327.80      311.88      9.35 o 
  -8   8   5     1024.33     1030.73     21.08 o 
  -7   8   5       61.08       57.91      2.09 o 
  -6   8   5       23.84       26.05      5.71 o 
  -5   8   5       13.54       15.44      8.09 o 
  -4   8   5       59.30       64.86      3.86 o 
  -3   8   5        2.58        7.43      2.13 o 
  -2   8   5       76.45       74.83      2.30 o 
  -1   8   5      381.24      331.25      6.39 o 
   0   8   5      250.35      268.88      2.78 o 
   1   8   5        1.55        2.61      3.08 o 
   2   8   5       30.22       24.99      4.51 o 
   3   8   5      283.00      268.47      5.39 o 
   4   8   5      159.26      146.78      5.10 o 
   5   8   5      105.59      103.14      3.08 o 
   6   8   5      322.77      325.02     33.07 o 
   7   8   5      225.99      210.83     13.33 o 
 -12   9   5        4.78        2.68      4.10 o 
 -11   9   5        2.71        2.26      3.67 o 
 -10   9   5        2.39        1.79      3.82 o 
  -9   9   5       18.30       21.14      2.77 o 
  -8   9   5        2.85        4.25      3.75 o 
  -7   9   5       29.84       30.53      4.45 o 
  -6   9   5      141.15      125.38     34.72 o 
  -5   9   5        3.19        6.48      2.21 o 
  -4   9   5      139.59      148.88      4.08 o 
  -3   9   5        3.45        5.56      1.86 o 
  -2   9   5      153.92      158.21      6.27 o 
  -1   9   5       32.05       37.18      2.04 o 
   0   9   5       26.74       27.01      2.22 o 
   1   9   5        1.31        9.14      7.50 o 
   2   9   5       32.41       38.80      4.70 o 
   3   9   5      418.78      404.76      5.88 o 
   4   9   5        0.47        5.68      5.00 o 
   5   9   5       60.99       66.14      3.17 o 
   6   9   5      112.86      116.62     11.12 o 
 -11  10   5        0.81       -2.77      2.77 o 
 -10  10   5       12.56       18.74      3.04 o 
  -9  10   5      161.73      167.05      5.77 o 
  -8  10   5      406.23      400.57     10.70 o 
  -7  10   5       58.26       43.61      2.13 o 
  -6  10   5        5.25        4.25      2.29 o 
  -5  10   5       98.95       80.15      5.36 o 
  -4  10   5      212.66      203.53      7.36 o 
  -3  10   5      141.39      124.10      2.52 o 
  -2  10   5       20.80       23.07      2.62 o 
  -1  10   5      260.98      270.72      5.43 o 
   0  10   5       64.91       54.98      3.17 o 
   1  10   5      116.10      121.75      4.12 o 
   2  10   5        1.17       -3.43      3.43 o 
   3  10   5        0.16       -0.59      4.90 o 
   4  10   5       58.83       53.40      3.92 o 
   5  10   5      459.52      483.98     40.37 o 
   6  10   5       51.29       55.62     13.13 o 
 -11  11   5       34.03       34.08      5.22 o 
 -10  11   5       43.96       47.95      4.19 o 
  -9  11   5      171.64      187.18      3.30 o 
  -8  11   5       87.19       92.49      6.56 o 
  -7  11   5        3.07        2.22      3.20 o 
  -6  11   5       51.63       45.36     11.73 o 
  -5  11   5        0.10        3.14      2.68 o 
  -4  11   5       92.50      102.56      2.90 o 
  -3  11   5       37.97       37.28      1.98 o 
  -2  11   5       25.51       30.59      2.73 o 
  -1  11   5       16.18       25.03      2.73 o 
   0  11   5        0.28       -0.12      3.43 o 
   1  11   5        2.66        5.64      5.19 o 
   2  11   5       22.51       16.26      5.10 o 
   3  11   5        0.00       -5.29      5.29 o 
   4  11   5       22.56       26.36      5.58 o 
   5  11   5        5.94        1.70      3.53 o 
 -10  12   5       27.28       27.77      3.39 o 
  -9  12   5       18.51       22.76      4.14 o 
  -8  12   5       35.64       33.58      2.85 o 
  -7  12   5       26.87       18.92     11.04 o 
  -6  12   5        3.03        9.20      3.00 o 
  -5  12   5        5.12        7.05      2.20 o 
  -4  12   5       77.52       73.32      3.75 o 
  -3  12   5       31.68       23.00      2.52 o 
  -2  12   5      112.28      114.07      4.29 o 
  -1  12   5        4.83        6.25      2.46 o 
   0  12   5       13.36       13.92      3.67 o 
   1  12   5      173.66      168.65      3.53 o 
   2  12   5        1.46        5.19      3.72 o 
   3  12   5       92.94       77.99      5.88 o 
  -8  13   5       22.43       18.16      2.50 o 
  -7  13   5        7.28        8.92      2.44 o 
  -6  13   5       64.57       54.56     18.02 o 
  -5  13   5        0.09        5.81      3.01 o 
  -4  13   5       87.16      102.35      2.76 o 
  -3  13   5       84.96       88.98      5.33 o 
  -2  13   5        0.73        0.35      2.59 o 
  -1  13   5        6.86        8.67      2.64 o 
   0  13   5        0.00        1.85      4.07 o 
   1  13   5        3.62        3.59      3.91 o 
   2  13   5       14.02       16.17      4.12 o 
  -6  14   5        0.17        7.69      3.24 o 
  -5  14   5        3.67       -1.15      3.24 o 
  -4  14   5      109.72      106.41      4.34 o 
  -3  14   5      141.97      119.42      2.72 o 
  -2  14   5        1.25        5.82      2.43 o 
  -1  14   5       64.08       67.67      2.91 o 
   0  14   5        4.38        2.45      4.02 o 
  -1 -18   6       21.51       18.40      3.77 o 
   0 -18   6       16.80       17.45      4.46 o 
   1 -18   6       74.72       72.79      4.12 o 
   2 -18   6        1.69        6.03      4.05 o 
   3 -18   6        6.74        2.74      5.98 o 
  -4 -17   6       90.14       75.96     10.39 o 
  -3 -17   6        6.69        1.67      3.91 o 
  -2 -17   6       65.67       66.12      7.79 o 
  -1 -17   6        1.34        5.04      3.84 o 
   0 -17   6        2.98        1.21      6.91 o 
   1 -17   6       89.77      100.91      7.35 o 
   2 -17   6        0.77       -1.35      3.15 o 
   3 -17   6       28.09       29.71      5.98 o 
   4 -17   6       52.87       34.13     17.64 o 
   5 -17   6        2.56        3.06      3.24 o 
  -5 -16   6      102.07      102.07      5.10 o 
  -4 -16   6       47.18       57.52      4.12 o 
  -3 -16   6       18.15       16.40      5.73 o 
  -2 -16   6        0.37       10.11      2.93 o 
  -1 -16   6        0.82        4.14      2.52 o 
   0 -16   6       64.64       80.28      6.17 o 
   1 -16   6       18.19       15.92      3.56 o 
   2 -16   6       36.84       38.55     10.92 o 
   3 -16   6       11.12       18.67      5.24 o 
   4 -16   6       62.86       40.87     24.99 o 
   5 -16   6       42.61       28.36     18.57 o 
   6 -16   6       23.38       16.95      3.24 o 
  -7 -15   6        0.07        7.64      5.78 o 
  -6 -15   6        5.12        7.90      3.51 o 
  -5 -15   6        7.05       11.95      3.63 o 
  -4 -15   6       50.31       39.00      5.29 o 
  -3 -15   6        9.59       10.17      6.81 o 
  -2 -15   6       71.62       72.71      4.46 o 
  -1 -15   6        4.32        5.43      2.99 o 
   0 -15   6       10.22        3.23      4.07 o 
   1 -15   6      246.50      251.85     10.09 o 
   2 -15   6       81.56       88.81      2.91 o 
   3 -15   6       21.83       22.02      4.41 o 
   4 -15   6       35.92       14.49     12.44 o 
   5 -15   6      116.01      128.52      4.46 o 
   6 -15   6       34.35       43.93      3.10 o 
   7 -15   6       50.64       54.34      6.86 o 
  -8 -14   6      114.11      114.93      6.07 o 
  -7 -14   6       39.21       45.56      5.58 o 
  -6 -14   6      145.01      138.61      4.61 o 
  -5 -14   6       20.94       28.71      5.00 o 
  -4 -14   6        5.70       12.44      3.53 o 
  -3 -14   6       90.62       83.34      5.24 o 
  -2 -14   6       10.06       10.51      2.66 o 
  -1 -14   6       42.92       51.23      2.84 o 
   0 -14   6       18.18       29.04      2.84 o 
   1 -14   6      305.82      282.39      9.65 o 
   2 -14   6       29.48       27.24      2.68 o 
   3 -14   6       70.25       67.17      3.09 o 
   4 -14   6       34.26       25.96     20.97 o 
   5 -14   6       18.97       18.36      3.49 o 
   6 -14   6      126.23      118.21      6.66 o 
   7 -14   6       14.01       18.31      3.04 o 
   8 -14   6        1.83        2.35      3.88 o 
  -9 -13   6        2.85        4.65      3.24 o 
  -8 -13   6      289.56      297.57      6.17 o 
  -7 -13   6      556.51      512.54      6.47 o 
  -6 -13   6      238.85      243.09      5.58 o 
  -5 -13   6       52.77       48.89      3.53 o 
  -4 -13   6      483.19      437.10      4.70 o 
  -3 -13   6      194.11      186.22      3.03 o 
  -2 -13   6       24.09       31.21      3.12 o 
  -1 -13   6       98.92       93.06      8.13 o 
   0 -13   6       19.60       20.21      2.74 o 
   1 -13   6       39.15       45.02      3.22 o 
   2 -13   6        2.94        5.44      2.18 o 
   3 -13   6      158.83      147.45      2.94 o 
   4 -13   6      100.09       98.50      8.18 o 
   5 -13   6      199.88      215.21     11.81 o 
   6 -13   6      176.45      194.08      8.62 o 
   7 -13   6        2.42        1.20      3.60 o 
   8 -13   6       20.31       25.77      3.04 o 
   9 -13   6       58.93       53.93      7.35 o 
  -9 -12   6      124.70      129.20      4.02 o 
  -8 -12   6        5.01        5.00      3.63 o 
  -7 -12   6       83.65       76.82      5.10 o 
  -6 -12   6      835.57      812.56      6.66 o 
  -5 -12   6      281.85      273.86      4.21 o 
  -4 -12   6        3.99        5.77      4.36 o 
  -3 -12   6      137.44      134.61      5.10 o 
  -2 -12   6      673.38      623.43     22.73 o 
  -1 -12   6        1.74        7.05      3.08 o 
   0 -12   6       42.38       37.23      2.57 o 
   1 -12   6       57.83       56.75      5.34 o 
   2 -12   6      208.14      203.59      9.70 o 
   3 -12   6       13.55       17.46      5.00 o 
   4 -12   6       62.30       33.63     28.66 o 
   5 -12   6       99.70      110.54      3.63 o 
   6 -12   6       47.91       58.54      3.67 o 
   7 -12   6       10.82        3.48      3.53 o 
   8 -12   6        2.97        4.14      3.72 o 
   9 -12   6        2.87       16.81      3.88 o 
 -10 -11   6        8.57       16.10      3.95 o 
  -9 -11   6        2.65        8.78      3.01 o 
  -8 -11   6      107.81      100.33      5.19 o 
  -7 -11   6        5.68        7.18      3.07 o 
  -6 -11   6        6.05       12.10      5.24 o 
  -5 -11   6      272.99      244.66      4.12 o 
  -4 -11   6      957.44      885.92     39.44 o 
  -3 -11   6      214.09      217.43      5.98 o 
  -2 -11   6       43.74       38.12      3.01 o 
  -1 -11   6      372.41      341.84      3.81 o 
   0 -11   6      596.68      531.64      5.54 o 
   1 -11   6       25.24       44.33      5.44 o 
   2 -11   6        0.20        5.37      2.41 o 
   3 -11   6      125.54      123.27      2.49 o 
   4 -11   6        3.92        2.98      3.43 o 
   5 -11   6      116.42      121.40      3.43 o 
   6 -11   6      429.83      434.12     21.26 o 
   7 -11   6        0.78        2.42      3.67 o 
   8 -11   6        8.99        2.45      3.38 o 
   9 -11   6        4.90        6.11      3.67 o 
  10 -11   6       10.00        9.26      6.12 o 
 -11 -10   6       49.45       48.68     10.29 o 
 -10 -10   6       78.08       73.07     12.69 o 
  -9 -10   6       21.34       19.81      2.89 o 
  -8 -10   6      725.48      668.72      5.49 o 
  -7 -10   6      181.78      169.00      4.39 o 
  -6 -10   6       32.55       28.90      2.80 o 
  -5 -10   6      161.92      152.95      3.82 o 
  -4 -10   6      148.28      153.15      3.72 o 
  -3 -10   6        5.86       13.54      2.94 o 
  -2 -10   6      133.00      101.74      3.22 o 
  -1 -10   6      184.73      165.74      3.18 o 
   0 -10   6       40.55       45.32      3.53 o 
   1 -10   6      267.36      221.38      4.70 o 
   2 -10   6      408.16      370.43      4.41 o 
   3 -10   6      121.54      117.56      3.29 o 
   4 -10   6        4.61        9.57      3.01 o 
   5 -10   6      442.44      433.28     16.51 o 
   6 -10   6      109.69      102.66      2.85 o 
   7 -10   6       10.31       16.80      2.72 o 
   8 -10   6       12.71       14.37      2.81 o 
   9 -10   6       37.14       44.54      5.98 o 
  10 -10   6        2.66       -0.86      3.12 o 
 -11  -9   6        1.20        7.53      4.51 o 
 -10  -9   6      101.54      106.54     16.07 o 
  -9  -9   6       35.46       40.36      3.33 o 
  -8  -9   6        0.44        3.76      3.25 o 
  -7  -9   6      368.74      340.92      5.49 o 
  -6  -9   6      704.77      661.69     12.30 o 
  -5  -9   6        7.90       14.31      4.31 o 
  -4  -9   6       34.44       31.16      4.31 o 
  -3  -9   6        2.04        1.47      2.84 o 
  -2  -9   6      117.93      112.42      2.66 o 
  -1  -9   6        2.73        4.72      2.36 o 
   0  -9   6      334.80      341.86      3.43 o 
   1  -9   6      646.06      699.79      9.11 o 
   2  -9   6       41.99       56.03      2.66 o 
   3  -9   6      323.27      328.37      9.80 o 
   4  -9   6        0.72        3.60      2.44 o 
   5  -9   6        8.29       13.08      2.48 o 
   6  -9   6      226.18      219.78      6.56 o 
   7  -9   6        5.82       11.87      2.77 o 
   8  -9   6       42.50       48.40      3.46 o 
   9  -9   6       25.52       34.00      3.57 o 
  10  -9   6        8.23       19.54      3.81 o 
 -12  -8   6        4.44        6.35      4.05 o 
 -11  -8   6        1.32        1.24      3.08 o 
 -10  -8   6       26.41       32.76      5.54 o 
  -9  -8   6        1.14       -0.31      3.04 o 
  -8  -8   6        4.25        7.85      2.57 o 
  -7  -8   6       51.28       52.50      3.55 o 
  -6  -8   6      188.52      194.64      3.93 o 
  -5  -8   6      912.32      900.74      5.98 o 
  -4  -8   6      739.66      700.67      5.58 o 
  -3  -8   6       43.25       50.64      2.46 o 
  -2  -8   6      989.84      962.89     33.26 o 
  -1  -8   6      415.37      432.35      3.68 o 
   0  -8   6      611.12      653.27     30.96 o 
   1  -8   6      111.57      110.07      3.22 o 
   2  -8   6       15.08       19.97      3.67 o 
   3  -8   6       19.59       21.77      2.56 o 
   4  -8   6       93.30       96.63      3.67 o 
   5  -8   6       47.95       53.42      2.56 o 
   6  -8   6      264.98      255.50      5.98 o 
   7  -8   6       91.10       87.56      3.26 o 
   8  -8   6        0.74        1.02      3.77 o 
   9  -8   6       11.24       11.62      4.12 o 
  10  -8   6        0.00        4.49      2.74 o 
  11  -8   6        8.53        0.90      5.34 o 
 -12  -7   6      126.43      133.02      8.08 o 
 -11  -7   6      152.73      166.63     25.08 o 
 -10  -7   6      187.00      201.36      9.16 o 
  -9  -7   6      437.17      480.90     33.56 o 
  -8  -7   6      177.39      176.57     22.63 o 
  -7  -7   6      126.13      153.13      3.51 o 
  -6  -7   6      377.28      368.35      3.72 o 
  -5  -7   6      488.93      491.67      5.00 o 
  -4  -7   6       73.72       68.78      4.31 o 
  -3  -7   6      816.63      860.26     28.95 o 
  -2  -7   6       16.53       16.94      2.87 o 
  -1  -7   6      202.40      202.01      5.63 o 
   0  -7   6      656.52      710.03      8.03 o 
   1  -7   6      360.81      375.98      3.95 o 
   2  -7   6      179.32      168.69      3.46 o 
   3  -7   6      293.35      323.69      7.64 o 
   4  -7   6       67.70       60.70      3.26 o 
   5  -7   6      365.22      371.84      6.76 o 
   6  -7   6      809.83      796.13     25.77 o 
   7  -7   6        0.20        4.77      3.15 o 
   8  -7   6        8.40       10.21      2.57 o 
   9  -7   6       27.97       29.12      5.58 o 
  10  -7   6       12.75       18.99      6.76 o 
  11  -7   6       41.91       46.02      4.41 o 
 -13  -6   6        9.73        5.24      3.32 o 
 -12  -6   6       44.66       42.92      4.41 o 
 -11  -6   6        1.50        6.44      2.99 o 
 -10  -6   6        8.57        4.92      2.75 o 
  -9  -6   6       14.16       19.63      5.73 o 
  -8  -6   6       26.60       32.02      4.07 o 
  -7  -6   6        0.97        7.58      2.43 o 
  -6  -6   6       14.13       14.90      2.46 o 
  -5  -6   6      211.01      228.24      3.67 o 
  -4  -6   6      101.87       92.40      4.51 o 
  -3  -6   6      109.67      115.85      3.08 o 
  -2  -6   6      378.10      441.82     13.47 o 
  -1  -6   6      871.08      873.14      8.77 o 
   0  -6   6       21.20       22.25      2.87 o 
   1  -6   6     3412.39     2479.96   1691.26 o 
   2  -6   6      210.34      214.16     12.30 o 
   3  -6   6      165.67      138.56      7.59 o 
   4  -6   6      148.84      139.64      3.36 o 
   5  -6   6      768.68      502.50    217.81 o 
   6  -6   6      124.54      120.32      9.11 o 
   7  -6   6        0.44        0.71      3.28 o 
   8  -6   6        0.70        6.41      2.65 o 
   9  -6   6      140.23      157.76     35.86 o 
  10  -6   6       74.32       87.35      9.85 o 
  11  -6   6        7.23        0.96      3.88 o 
 -13  -5   6       32.08       27.73      3.48 o 
 -12  -5   6        8.60       16.00      4.41 o 
 -11  -5   6        0.05       -3.14      4.90 o 
 -10  -5   6       50.64       65.06      3.33 o 
  -9  -5   6       25.91       22.08      2.21 o 
  -8  -5   6       67.88       74.16      6.22 o 
  -7  -5   6        2.87       -1.46      2.55 o 
  -6  -5   6      280.68      305.93     25.18 o 
  -5  -5   6       42.56       51.57      3.18 o 
  -4  -5   6      699.99      779.44      7.15 o 
  -3  -5   6       30.76       34.39      4.12 o 
  -2  -5   6        4.46       -0.82      2.48 o 
  -1  -5   6      425.08      481.49     12.00 o 
   0  -5   6     5135.63     5630.44    190.97 o 
   1  -5   6        0.83        6.03      2.98 o 
   2  -5   6       31.24       39.79      2.97 o 
   3  -5   6       68.26       74.73      3.87 o 
   4  -5   6       32.47       32.65      2.56 o 
   5  -5   6       38.87       47.78      8.97 o 
   6  -5   6       19.57       24.02      3.12 o 
   7  -5   6       13.30       16.95      2.57 o 
   8  -5   6       21.28       23.83      3.29 o 
   9  -5   6        0.08        2.55      8.13 o 
  10  -5   6       44.66       39.13     13.52 o 
  11  -5   6        2.02        2.73      3.21 o 
 -13  -4   6        0.86       -1.27      3.72 o 
 -12  -4   6      126.39      121.11      5.29 o 
 -11  -4   6        0.09        0.20      4.80 o 
 -10  -4   6       44.88       55.26      3.23 o 
  -9  -4   6      188.68      191.95      4.90 o 
  -8  -4   6       24.51       24.79      4.31 o 
  -7  -4   6       40.68       46.96      6.03 o 
  -6  -4   6       19.15       16.03      2.43 o 
  -5  -4   6     1095.04     1221.88     52.87 o 
  -4  -4   6      122.53      114.86      3.92 o 
  -3  -4   6      109.42      114.83      5.10 o 
  -2  -4   6       22.36       16.81      3.12 o 
  -1  -4   6       73.95       88.03      3.57 o 
   0  -4   6       20.54       43.38     18.76 o 
   1  -4   6      529.27      623.49     25.87 o 
   2  -4   6       43.23       27.64      7.54 o 
   3  -4   6       76.08      101.82      3.22 o 
   4  -4   6       82.88       80.28      7.79 o 
   5  -4   6      182.80      183.26      3.43 o 
   6  -4   6      683.89      705.28      4.47 o 
   7  -4   6      125.66      136.81     10.58 o 
   8  -4   6        0.00        3.07      5.98 o 
   9  -4   6      140.04      144.80      3.71 o 
  10  -4   6       66.31       72.06      4.61 o 
  11  -4   6      127.41      138.06      5.88 o 
 -13  -3   6      100.51      103.96      5.58 o 
 -12  -3   6       32.68       44.78      5.10 o 
 -11  -3   6      166.14      158.63      5.19 o 
 -10  -3   6        3.60        4.61      4.31 o 
  -9  -3   6       73.97      126.69      4.61 o 
  -8  -3   6      994.91     1056.44      7.25 o 
  -7  -3   6       44.45       52.72      3.15 o 
  -6  -3   6        8.49       11.70      2.84 o 
  -5  -3   6      308.17      343.17     11.86 o 
  -4  -3   6      189.10      245.57      8.61 o 
  -3  -3   6       33.16       24.31      2.50 o 
  -2  -3   6     1090.40     1127.28     35.67 o 
  -1  -3   6      181.95      171.43     97.05 o 
   0  -3   6      241.28      325.73      4.81 o 
   1  -3   6      293.87        9.51      7.30 o 
   2  -3   6      242.63      265.88      3.81 o 
   3  -3   6      103.75       76.32      5.93 o 
   4  -3   6        8.09        6.50      2.46 o 
   5  -3   6     1358.00     1493.59     51.83 o 
   6  -3   6       73.60       88.41      2.75 o 
   7  -3   6        0.58        2.89      4.61 o 
   8  -3   6       45.43       48.72      3.26 o 
   9  -3   6       78.98       80.15      5.10 o 
  10  -3   6       80.25      101.90      5.49 o 
  11  -3   6        3.62        5.98      5.68 o 
 -14  -2   6       19.07       19.40      5.98 o 
 -13  -2   6       88.42       85.83      5.49 o 
 -12  -2   6        0.00       -4.90      4.90 o 
 -11  -2   6        8.43       13.26      4.02 o 
 -10  -2   6       49.85       49.80      2.70 o 
  -9  -2   6       46.47       56.93      3.22 o 
  -8  -2   6       94.86       76.79     39.29 o 
  -7  -2   6        0.18        2.95      2.04 o 
  -6  -2   6        0.71       25.75     14.24 o 
  -5  -2   6      618.90      728.28     22.63 o 
  -4  -2   6     1112.11     1252.96     15.78 o 
  -3  -2   6      161.99      132.90      3.54 o 
  -2  -2   6     1879.83     2026.44     30.37 o 
  -1  -2   6       76.25       86.89      5.30 o 
   0  -2   6      924.48     1085.85    577.36 o 
   1  -2   6      922.97     1089.49     23.81 o 
   2  -2   6        0.02        3.97      2.84 o 
   3  -2   6        4.67        4.24      2.81 o 
   4  -2   6      114.01      106.67      7.01 o 
   5  -2   6        0.92        1.35      2.50 o 
   6  -2   6      412.93      430.35      4.85 o 
   7  -2   6        9.94       21.85      4.41 o 
   8  -2   6       14.38       16.36      3.23 o 
   9  -2   6        3.15        7.15      4.90 o 
  10  -2   6      134.70      145.99      5.68 o 
  11  -2   6       12.95        9.31      4.02 o 
 -14  -1   6       11.17        8.33      3.92 o 
 -13  -1   6       81.99       86.05      3.39 o 
 -12  -1   6        1.18       -1.14      2.86 o 
 -11  -1   6        4.36        4.17      3.29 o 
 -10  -1   6       50.45       46.71      5.63 o 
  -9  -1   6       42.96       44.77      2.68 o 
  -8  -1   6       33.61       31.32      2.98 o 
  -7  -1   6        2.15        2.18      2.59 o 
  -6  -1   6       74.61       97.51      4.62 o 
  -5  -1   6      884.06     1012.47      7.59 o 
  -4  -1   6       26.81       25.74      2.51 o 
  -3  -1   6     1887.81     2321.12   1185.58 o 
  -2  -1   6       20.84       22.73      4.41 o 
  -1  -1   6      876.67      927.42    486.23 o 
   0  -1   6      130.94      135.31      5.58 o 
   1  -1   6      519.98      112.38      4.90 o 
   2  -1   6       18.43        1.47      2.84 o 
   3  -1   6       31.82       24.69      2.94 o 
   4  -1   6        0.09        2.74      2.94 o 
   5  -1   6      776.25      777.29      5.78 o 
   6  -1   6        7.38        5.58      4.31 o 
   7  -1   6       86.25       73.68      3.43 o 
   8  -1   6       17.49       18.42      3.33 o 
   9  -1   6      117.81      114.25      3.82 o 
  10  -1   6       21.64       25.38      3.82 o 
 -14   0   6       10.02       15.70      3.30 o 
 -13   0   6        0.32       -3.77      3.77 o 
 -12   0   6      111.35      111.02     11.66 o 
 -11   0   6      167.18      173.39      5.78 o 
 -10   0   6        5.86        1.84      3.12 o 
  -9   0   6      580.76      587.73     16.97 o 
  -8   0   6      174.05      159.01      4.90 o 
  -7   0   6      839.09      830.43     24.21 o 
  -6   0   6        0.28        2.95      2.01 o 
  -5   0   6      337.72      337.75      4.41 o 
  -4   0   6      112.90      137.37     21.48 o 
  -3   0   6      249.04      306.45      6.96 o 
  -2   0   6       18.96       24.62      3.94 o 
  -1   0   6      113.17      163.12      5.27 o 
   0   0   6     2767.85     3316.22    132.60 o 
   1   0   6       45.71       55.85      4.51 o 
   2   0   6      970.79     1096.61      8.23 o 
   3   0   6       32.73       29.30      4.21 o 
   4   0   6      612.26      624.63      6.27 o 
   5   0   6        0.36        3.63      3.14 o 
   6   0   6      353.82      235.55      3.92 o 
   7   0   6       14.47       12.84      3.14 o 
   8   0   6       10.43       14.89      4.80 o 
   9   0   6       17.21       17.83      5.10 o 
  10   0   6      108.76      122.77      4.21 o 
 -14   1   6       36.88       36.69      6.61 o 
 -13   1   6        1.11        3.78      3.71 o 
 -12   1   6        3.95        7.68      3.92 o 
 -11   1   6       40.57       35.80      2.41 o 
 -10   1   6      103.62      107.22      6.13 o 
  -9   1   6       15.36       15.06      2.30 o 
  -8   1   6        4.06        4.18      3.83 o 
  -7   1   6        8.72       11.36      2.31 o 
  -6   1   6      277.94      304.43     48.68 o 
  -5   1   6      483.85      526.76    126.51 o 
  -4   1   6      660.25      724.43    112.59 o 
  -3   1   6      389.56      358.87      5.49 o 
  -2   1   6       60.31       66.14      2.56 o 
  -1   1   6      942.52     1071.38     31.84 o 
   0   1   6      338.40      365.77     11.85 o 
   1   1   6       36.78       45.28      2.94 o 
   2   1   6      866.50      919.70     51.78 o 
   3   1   6      639.37      721.82      9.31 o 
   4   1   6      610.17      659.85     12.00 o 
   5   1   6      477.80      566.23      5.00 o 
   6   1   6        0.09       -3.04      3.04 o 
   7   1   6       25.77       22.22      3.58 o 
   8   1   6        2.73        3.00      2.74 o 
   9   1   6        4.48       -0.04      3.67 o 
  10   1   6      103.69       97.21      3.79 o 
 -14   2   6        0.00        8.97      6.07 o 
 -13   2   6      131.03      127.80     62.66 o 
 -12   2   6       76.46       74.50     22.73 o 
 -11   2   6      199.89      192.43     49.91 o 
 -10   2   6       19.39       25.41      5.48 o 
  -9   2   6      178.10      166.83     41.46 o 
  -8   2   6      764.99      755.40    199.67 o 
  -7   2   6       78.56       73.84     20.43 o 
  -6   2   6       16.52       15.02      3.79 o 
  -5   2   6       54.02       35.82      2.18 o 
  -4   2   6      202.14      243.17      4.13 o 
  -3   2   6      170.51      143.98     23.48 o 
  -2   2   6       14.78       25.14      2.21 o 
  -1   2   6      359.96      399.80      7.63 o 
   0   2   6     1573.92     1837.05      9.31 o 
   1   2   6     1502.58     1749.26     86.28 o 
   2   2   6      234.85      246.67      7.54 o 
   3   2   6      120.82      125.79      7.28 o 
   4   2   6      971.22     1149.62      7.45 o 
   5   2   6     1560.01     1591.88     57.66 o 
   6   2   6      247.26      257.92      3.56 o 
   7   2   6       54.78       37.05     13.08 o 
   8   2   6      246.09      224.65     21.07 o 
   9   2   6       71.82       80.54      4.43 o 
  10   2   6       35.40       35.67      5.78 o 
 -14   3   6       20.67       18.99     13.86 o 
 -13   3   6       43.50       27.73      7.83 o 
 -12   3   6        0.32        2.03      2.47 o 
 -11   3   6        5.08        4.39      2.98 o 
 -10   3   6        6.29        6.03      2.25 o 
  -9   3   6        3.99        4.46      2.53 o 
  -8   3   6       12.59       10.02      4.06 o 
  -7   3   6      195.96      185.03     48.05 o 
  -6   3   6      432.74      430.20      5.56 o 
  -5   3   6      180.50      176.28      3.95 o 
  -4   3   6       21.08       27.59      2.45 o 
  -3   3   6       21.72       14.98      1.86 o 
  -2   3   6        0.02       -1.66      1.81 o 
  -1   3   6        1.64        0.36      3.63 o 
   0   3   6        0.25       -3.33      4.12 o 
   1   3   6      329.60      371.90     22.24 o 
   2   3   6       42.45       43.48      2.49 o 
   3   3   6      931.29     1009.97     74.27 o 
   4   3   6       97.29       92.99      4.85 o 
   5   3   6       25.64       24.40      2.31 o 
   6   3   6        2.33        5.72      2.39 o 
   7   3   6       83.06       75.47      3.46 o 
   8   3   6       23.11        9.07      9.62 o 
   9   3   6        8.18       10.75      3.33 o 
 -13   4   6        1.57       -2.56      3.67 o 
 -12   4   6       15.94       14.90      4.29 o 
 -11   4   6       19.87       21.69      8.58 o 
 -10   4   6       80.31       67.08     16.24 o 
  -9   4   6      227.81      208.87     18.46 o 
  -8   4   6       44.28       37.97     10.93 o 
  -7   4   6      413.95      362.86      3.13 o 
  -6   4   6      102.64       87.99      2.89 o 
  -5   4   6       71.08       65.06      2.31 o 
  -4   4   6      233.81      242.25     37.27 o 
  -3   4   6       10.88        4.35      1.96 o 
  -2   4   6      283.85      281.96      6.06 o 
  -1   4   6       10.67       11.54      1.83 o 
   0   4   6       13.46       11.90      2.36 o 
   1   4   6       60.95       70.38      3.12 o 
   2   4   6       21.15       17.27      3.01 o 
   3   4   6        4.49        7.73      2.94 o 
   4   4   6        2.11        2.42      2.04 o 
   5   4   6     1775.89     1832.27     86.68 o 
   6   4   6       22.02       24.67      2.85 o 
   7   4   6       85.37      101.23      3.30 o 
   8   4   6        1.30        6.27      3.01 o 
   9   4   6       22.09       16.68     11.12 o 
 -13   5   6        1.32        0.16      2.71 o 
 -12   5   6       42.61       52.84      5.56 o 
 -11   5   6      251.37      266.31     13.46 o 
 -10   5   6        8.73        7.55      2.70 o 
  -9   5   6       89.66       79.11     16.66 o 
  -8   5   6      829.85      810.02      9.24 o 
  -7   5   6      364.13      352.34      5.80 o 
  -6   5   6      202.55      184.59      7.76 o 
  -5   5   6        2.89        2.67      1.97 o 
  -4   5   6     1123.17     1050.85    259.81 o 
  -3   5   6       47.67       63.85      1.81 o 
  -2   5   6        1.15        3.85      2.06 o 
  -1   5   6      398.39      395.39      6.94 o 
   0   5   6      472.12      507.38      4.16 o 
   1   5   6        9.10        6.82      3.08 o 
   2   5   6      282.92      271.89      6.07 o 
   3   5   6        1.37        4.51      3.43 o 
   4   5   6      326.21      349.32     17.95 o 
   5   5   6       10.75        3.53      2.45 o 
   6   5   6      216.03      230.87     29.36 o 
   7   5   6       11.68       17.29      8.97 o 
   8   5   6       13.43       12.37      3.78 o 
 -13   6   6        7.58       12.43      3.19 o 
 -12   6   6       26.01       26.68      2.36 o 
 -11   6   6       15.16       14.65      3.66 o 
 -10   6   6       59.90       58.25      2.73 o 
  -9   6   6       93.98       92.77      2.41 o 
  -8   6   6       23.70       31.33      2.26 o 
  -7   6   6       10.31       13.14      1.90 o 
  -6   6   6      485.03      458.82     15.70 o 
  -5   6   6      546.00      525.75    129.33 o 
  -4   6   6       76.76       71.57     18.65 o 
  -3   6   6      258.08      249.54      2.82 o 
  -2   6   6      993.78      968.88     12.79 o 
  -1   6   6      459.81      440.46      7.78 o 
   0   6   6     1178.08     1174.75     15.58 o 
   1   6   6     2342.94     2391.70    118.36 o 
   2   6   6        0.46        0.44      3.05 o 
   3   6   6      185.14      182.12      8.38 o 
   4   6   6       13.14       12.05      3.26 o 
   5   6   6      161.39      160.53     13.37 o 
   6   6   6       67.26       62.27      4.51 o 
   7   6   6        3.46        2.59      3.04 o 
   8   6   6        0.61        5.89      2.81 o 
 -13   7   6        0.79        7.89      5.99 o 
 -12   7   6        2.77        5.86      2.17 o 
 -11   7   6       30.97       35.36      2.57 o 
 -10   7   6       22.17       17.24      3.33 o 
  -9   7   6      104.05       96.38      5.58 o 
  -8   7   6       26.12       29.30      2.64 o 
  -7   7   6      396.38      366.67      6.25 o 
  -6   7   6       14.48       16.86      2.52 o 
  -5   7   6        1.97        2.15      1.91 o 
  -4   7   6      838.89      789.88      9.16 o 
  -3   7   6     1090.88     1070.00     23.15 o 
  -2   7   6       44.56       46.74      2.58 o 
  -1   7   6      341.33      336.11      9.96 o 
   0   7   6      974.18      913.10      6.61 o 
   1   7   6       41.16       38.70      4.61 o 
   2   7   6      116.27      107.09      4.70 o 
   3   7   6      808.10      830.98      6.96 o 
   4   7   6        2.85        0.78      4.65 o 
   5   7   6      552.13      568.19     39.98 o 
   6   7   6        9.03       10.16      3.03 o 
   7   7   6        4.13        7.11      3.17 o 
 -12   8   6       68.23       63.36      3.32 o 
 -11   8   6        0.05        7.24      3.12 o 
 -10   8   6       77.54       73.70      4.85 o 
  -9   8   6        0.92       -0.57      5.77 o 
  -8   8   6        0.38        2.14      2.64 o 
  -7   8   6        6.92       10.13      2.26 o 
  -6   8   6        0.85       -2.16      2.16 o 
  -5   8   6        0.72       -2.21      2.52 o 
  -4   8   6       17.60       19.89      3.02 o 
  -3   8   6      121.98      116.70      4.76 o 
  -2   8   6       32.08       32.80      2.53 o 
  -1   8   6       67.38       62.35      2.66 o 
   0   8   6      217.15      215.16      3.67 o 
   1   8   6      653.61      654.52      6.56 o 
   2   8   6     1093.43     1065.94      7.54 o 
   3   8   6       86.35       92.40      4.90 o 
   4   8   6        2.33        9.39      2.81 o 
   5   8   6     1010.90     1137.48     79.61 o 
   6   8   6      276.47      284.18     23.76 o 
 -12   9   6        0.34        4.57      2.69 o 
 -11   9   6        5.01        1.61      2.61 o 
 -10   9   6        7.94        7.32      2.30 o 
  -9   9   6        2.04        4.20      2.46 o 
  -8   9   6       66.18       69.44      3.48 o 
  -7   9   6       87.58       86.28      5.92 o 
  -6   9   6        0.00        1.12      2.58 o 
  -5   9   6       23.40       29.24      3.36 o 
  -4   9   6       85.71       93.13      3.04 o 
  -3   9   6        0.54        2.71      1.79 o 
  -2   9   6       74.52       65.22      2.71 o 
  -1   9   6       88.10       78.74      5.19 o 
   0   9   6      257.34      239.71      6.76 o 
   1   9   6       11.36       21.85      4.70 o 
   2   9   6       74.95       76.62      3.72 o 
   3   9   6       82.67       89.46      3.82 o 
   4   9   6      199.42      193.32      5.78 o 
   5   9   6      131.57      134.86     13.72 o 
   6   9   6      106.27       91.23      7.30 o 
 -11  10   6        2.42        5.10      3.19 o 
 -10  10   6        2.35        4.29      3.62 o 
  -9  10   6       17.96       19.29      2.40 o 
  -8  10   6        2.74        0.07      2.19 o 
  -7  10   6       21.33       27.11      2.40 o 
  -6  10   6        0.94       -0.58      2.38 o 
  -5  10   6        4.91        6.61      2.33 o 
  -4  10   6        2.50        6.63      2.66 o 
  -3  10   6        0.77        0.37      2.77 o 
  -2  10   6        0.77        6.38      2.47 o 
  -1  10   6      134.09      136.48      2.96 o 
   0  10   6       24.86       23.39      3.43 o 
   1  10   6        0.71       24.99      4.90 o 
   2  10   6       21.18       25.97      5.10 o 
   3  10   6       10.36       23.32      5.19 o 
   4  10   6      105.73       97.98      5.78 o 
   5  10   6       23.04       25.23      3.42 o 
 -10  11   6        7.85        9.81      2.82 o 
  -9  11   6       35.72       39.09      5.47 o 
  -8  11   6       18.10       24.98      3.28 o 
  -7  11   6       30.52       37.32      2.92 o 
  -6  11   6       49.20       38.87     11.35 o 
  -5  11   6       76.92       76.84      2.58 o 
  -4  11   6       46.51       45.92      3.92 o 
  -3  11   6       82.14       84.52      4.38 o 
  -2  11   6       33.47       41.33      3.19 o 
  -1  11   6        1.03        3.48      2.94 o 
   0  11   6       15.95       16.65      3.43 o 
   1  11   6      105.17      100.53      5.39 o 
   2  11   6        4.90        3.63      5.29 o 
   3  11   6       37.98       35.08      3.92 o 
   4  11   6       27.59       26.26      4.21 o 
  -9  12   6        6.34        5.94      2.54 o 
  -8  12   6       47.42       39.10      3.05 o 
  -7  12   6       37.28       31.44      7.46 o 
  -6  12   6        5.70       12.98      5.35 o 
  -5  12   6       12.19       17.65      2.57 o 
  -4  12   6       77.72       88.37      2.48 o 
  -3  12   6       79.11       86.30      5.02 o 
  -2  12   6       40.34       41.84      3.04 o 
  -1  12   6      198.63      223.27      3.41 o 
   0  12   6      103.15      106.58      4.02 o 
   1  12   6        0.50       -0.39      5.49 o 
   2  12   6       51.10       50.85      5.88 o 
  -7  13   6      100.88       92.76     26.33 o 
  -6  13   6       38.91       47.68     17.54 o 
  -5  13   6       10.30        6.02      3.38 o 
  -4  13   6       16.45       28.61      3.13 o 
  -3  13   6       45.44       47.55      3.17 o 
  -2  13   6       66.34       77.88      2.88 o 
  -1  13   6      146.02      139.69      8.18 o 
   0  13   6       21.51       19.82      5.68 o 
  -4  14   6       18.70       19.76      4.05 o 
  -1 -18   7        0.00       -4.95      4.95 o 
   0 -18   7       77.90       73.06     10.34 o 
   1 -18   7       10.76        6.15      3.36 o 
   2 -18   7       19.66       27.80      3.32 o 
  -4 -17   7      125.79      125.42      6.17 o 
  -3 -17   7        4.41        6.01      3.17 o 
  -2 -17   7       39.17       48.38      3.27 o 
  -1 -17   7       79.39       80.59      7.74 o 
   0 -17   7       32.82       42.52      3.81 o 
   1 -17   7       25.84       27.52      3.21 o 
   2 -17   7       15.93       24.98      3.18 o 
   3 -17   7        1.39        8.09      3.19 o 
   4 -17   7        5.94        6.64      3.72 o 
   5 -17   7        6.07       10.95      6.76 o 
  -6 -16   7       57.51       52.02      3.75 o 
  -5 -16   7        0.76       15.48      5.58 o 
  -4 -16   7       18.31       14.99      3.92 o 
  -3 -16   7        2.69       -3.03      3.03 o 
  -2 -16   7       93.46       94.87      3.17 o 
  -1 -16   7       62.55       70.67      9.01 o 
   0 -16   7      424.90      418.87     34.93 o 
   1 -16   7       18.61       17.32      3.60 o 
   2 -16   7        0.16        3.59      7.25 o 
   3 -16   7        9.59        8.29      3.03 o 
   4 -16   7       94.09       77.51     46.64 o 
   5 -16   7      584.19      606.23     49.92 o 
   6 -16   7        8.27       13.13      3.98 o 
  -7 -15   7        1.76        2.25      5.68 o 
  -6 -15   7        2.38        0.00      5.49 o 
  -5 -15   7        0.62       -5.19      5.19 o 
  -4 -15   7       63.54       64.18      4.02 o 
  -3 -15   7        4.74       -0.44      2.49 o 
  -2 -15   7       31.27       30.79      3.46 o 
  -1 -15   7      138.23      131.91      7.45 o 
   0 -15   7      162.02      168.98      8.33 o 
   1 -15   7      141.34      139.01      7.35 o 
   2 -15   7        1.86        2.46      2.39 o 
   3 -15   7       92.65       86.01     28.07 o 
   4 -15   7      203.47      156.74     97.98 o 
   5 -15   7      260.24      261.58     15.24 o 
   6 -15   7       12.57       13.00      3.28 o 
   7 -15   7       63.79       66.36      6.66 o 
  -8 -14   7       19.81       22.63      5.68 o 
  -7 -14   7       37.86       31.45      4.44 o 
  -6 -14   7        4.60       11.07      5.10 o 
  -5 -14   7       16.51       15.19      3.63 o 
  -4 -14   7        5.97       11.03      2.36 o 
  -3 -14   7       12.93       19.43      5.19 o 
  -2 -14   7       82.43       82.34      7.59 o 
  -1 -14   7        0.01        2.68      6.17 o 
   0 -14   7       38.24       42.49      7.45 o 
   1 -14   7       16.70       16.02      3.43 o 
   2 -14   7        0.28       -2.32      2.32 o 
   3 -14   7      105.48       99.93      3.67 o 
   4 -14   7        0.20       -1.30      2.72 o 
   5 -14   7      406.00      394.30     30.33 o 
   6 -14   7        6.67       10.95      3.01 o 
   7 -14   7       18.27       20.50      4.02 o 
   8 -14   7        2.26        6.72      2.77 o 
  -9 -13   7      166.37      158.18      8.23 o 
  -8 -13   7      171.57      167.65      5.78 o 
  -7 -13   7        2.49        0.53      4.26 o 
  -6 -13   7        5.07        6.66      3.43 o 
  -5 -13   7      173.26      170.19      5.29 o 
  -4 -13   7       82.71       78.96      3.43 o 
  -3 -13   7        6.70       13.30      2.57 o 
  -2 -13   7       24.83       14.83      4.95 o 
  -1 -13   7       52.98       49.80      2.32 o 
   0 -13   7      121.77      119.11      8.97 o 
   1 -13   7       69.39       65.58      3.33 o 
   2 -13   7       77.11       83.94      3.38 o 
   3 -13   7       92.88       96.30      3.97 o 
   4 -13   7      149.83      127.34     69.47 o 
   5 -13   7       14.18       15.58      2.50 o 
   6 -13   7      138.74      146.13     16.61 o 
   7 -13   7       43.68       47.45      3.20 o 
   8 -13   7        0.95       -3.84      4.46 o 
   9 -13   7        2.95        2.05      4.05 o 
 -10 -12   7        8.69        9.76      7.05 o 
  -9 -12   7       15.48       17.52      5.05 o 
  -8 -12   7        2.49       12.15      3.43 o 
  -7 -12   7       41.82       38.78      5.19 o 
  -6 -12   7        0.09        6.56      3.43 o 
  -5 -12   7       29.93       33.02      3.23 o 
  -4 -12   7        1.59        6.18      2.48 o 
  -3 -12   7        4.01       10.13      3.12 o 
  -2 -12   7        4.51        5.49      2.98 o 
  -1 -12   7      668.56      678.57     24.64 o 
   0 -12   7      101.87      105.60      7.01 o 
   1 -12   7      563.21      559.36     22.73 o 
   2 -12   7      158.52      161.23      6.91 o 
   3 -12   7       90.90       88.04      5.78 o 
   4 -12   7      191.25      192.27      5.88 o 
   5 -12   7      764.88      774.06     49.53 o 
   6 -12   7      107.30      112.10      8.33 o 
   7 -12   7        1.17        2.75      3.63 o 
   8 -12   7       18.36       25.48      3.12 o 
   9 -12   7      166.02      130.36     83.24 o 
 -10 -11   7       17.43       30.33      9.85 o 
  -9 -11   7       64.01       73.48     10.44 o 
  -8 -11   7       28.76       19.30      3.43 o 
  -7 -11   7      129.39      107.15      6.12 o 
  -6 -11   7      315.55      286.30      4.21 o 
  -5 -11   7        0.11        5.39      3.23 o 
  -4 -11   7      109.61      110.25      5.05 o 
  -3 -11   7       80.64       70.92      2.35 o 
  -2 -11   7       50.01       61.88      3.12 o 
  -1 -11   7       15.78       16.02      5.14 o 
   0 -11   7      315.72      318.66     19.16 o 
   1 -11   7       60.44       58.94      2.68 o 
   2 -11   7        0.03        1.71      3.67 o 
   3 -11   7      167.64      170.69      6.27 o 
   4 -11   7      285.53      287.65      3.72 o 
   5 -11   7       42.94       46.10      5.34 o 
   6 -11   7      132.90      143.41      4.51 o 
   7 -11   7       32.22       28.74      3.82 o 
   8 -11   7        3.56        2.73     14.40 o 
   9 -11   7       70.53       66.57      2.91 o 
 -11 -10   7      106.10      113.51      7.30 o 
 -10 -10   7       10.41       12.48      2.95 o 
  -9 -10   7       13.06       21.90      4.46 o 
  -8 -10   7        0.32        0.17      4.03 o 
  -7 -10   7       17.97       15.14      3.18 o 
  -6 -10   7       46.35       40.64      3.58 o 
  -5 -10   7        8.08        1.47      4.31 o 
  -4 -10   7       90.65       70.32      4.12 o 
  -3 -10   7      269.48      266.02      4.90 o 
  -2 -10   7        3.04        1.42      3.08 o 
  -1 -10   7       67.31       54.04      6.66 o 
   0 -10   7        7.32        7.75      2.50 o 
   1 -10   7      309.64      307.23     13.23 o 
   2 -10   7      179.31      148.24     10.68 o 
   3 -10   7        0.04        0.37      3.08 o 
   4 -10   7       96.11      100.70      8.13 o 
   5 -10   7      288.26      289.23     10.48 o 
   6 -10   7       18.30       20.76      2.65 o 
   7 -10   7        0.47        6.33      3.43 o 
   8 -10   7        2.32        3.33      9.99 o 
   9 -10   7       20.60       16.05      3.13 o 
  10 -10   7       15.52       16.81      4.02 o 
 -11  -9   7       31.40       33.73      3.88 o 
 -10  -9   7        3.16        3.09      2.56 o 
  -9  -9   7      412.62      426.00     50.46 o 
  -8  -9   7        0.79        2.25      2.82 o 
  -7  -9   7       48.62       47.60      3.32 o 
  -6  -9   7       42.58       37.47      3.41 o 
  -5  -9   7        6.04        8.82      4.21 o 
  -4  -9   7        5.46        5.58      4.31 o 
  -3  -9   7       57.93       54.77      8.38 o 
  -2  -9   7        8.47        4.76      2.39 o 
  -1  -9   7       74.86       92.71      3.18 o 
   0  -9   7      546.28      576.30      4.36 o 
   1  -9   7      637.89      691.80     12.69 o 
   2  -9   7      271.51      229.31     10.44 o 
   3  -9   7      358.35      355.75     13.67 o 
   4  -9   7      234.27      232.05      3.67 o 
   5  -9   7      850.69      832.74     13.52 o 
   6  -9   7      102.91      104.14      2.80 o 
   7  -9   7       18.68       19.95      3.87 o 
   8  -9   7       60.05       61.60      8.28 o 
   9  -9   7      289.06      305.21     20.38 o 
  10  -9   7      119.42      112.22     13.37 o 
 -12  -8   7        1.08       16.20      4.46 o 
 -11  -8   7        5.61        2.18      7.40 o 
 -10  -8   7       55.85       68.87      6.76 o 
  -9  -8   7       50.94       53.88      7.64 o 
  -8  -8   7       95.92       74.87      3.31 o 
  -7  -8   7      538.53      527.05     16.17 o 
  -6  -8   7        0.94        1.42      2.98 o 
  -5  -8   7        1.38       -4.31      4.31 o 
  -4  -8   7       11.05       18.03      4.21 o 
  -3  -8   7       75.07       66.86      3.87 o 
  -2  -8   7       77.15       71.67      2.65 o 
  -1  -8   7      484.20      436.07      4.16 o 
   0  -8   7     1420.43     1383.35     32.73 o 
   1  -8   7      232.67      208.94     12.25 o 
   2  -8   7      147.89      146.07     15.63 o 
   3  -8   7      338.11      341.79     24.01 o 
   4  -8   7     2662.83     2642.74    150.35 o 
   5  -8   7      205.26      194.55      7.64 o 
   6  -8   7       97.47       93.83      3.33 o 
   7  -8   7       26.19       25.00      3.26 o 
   8  -8   7       17.66       16.18      2.46 o 
   9  -8   7       51.67       56.59      3.74 o 
  10  -8   7       25.13       31.08      3.63 o 
 -12  -7   7        5.45        8.09      5.83 o 
 -11  -7   7       21.35       25.70      3.67 o 
 -10  -7   7       55.44       61.61      3.53 o 
  -9  -7   7        5.07       12.86      4.07 o 
  -8  -7   7      181.35      178.44      7.21 o 
  -7  -7   7      309.19      294.11      7.29 o 
  -6  -7   7       42.03       29.73      3.01 o 
  -5  -7   7        1.80        4.21      2.94 o 
  -4  -7   7      198.87      221.63      5.00 o 
  -3  -7   7       21.33       22.81      2.94 o 
  -2  -7   7       27.54       25.83      2.91 o 
  -1  -7   7       35.87       39.06      2.56 o 
   0  -7   7       41.57       40.97      3.01 o 
   1  -7   7      788.88      902.82     16.02 o 
   2  -7   7      553.55      550.73     11.95 o 
   3  -7   7        1.10        4.85      3.38 o 
   4  -7   7      174.33      159.55      4.07 o 
   5  -7   7     1239.52     1123.48    121.45 o 
   6  -7   7      284.94      294.15     18.27 o 
   7  -7   7        0.68        5.90      7.45 o 
   8  -7   7        0.03       -0.80      4.51 o 
   9  -7   7       48.84       46.15      7.05 o 
  10  -7   7       90.09       90.40      5.83 o 
 -13  -6   7       13.51       18.93      3.31 o 
 -12  -6   7       12.60       12.05      3.58 o 
 -11  -6   7      154.45      154.40     19.94 o 
 -10  -6   7       10.51       10.03      2.63 o 
  -9  -6   7       20.79       18.58      2.69 o 
  -8  -6   7      131.65      142.34      3.73 o 
  -7  -6   7        8.10        8.81      2.66 o 
  -6  -6   7      141.56      132.84      3.36 o 
  -5  -6   7       45.15       47.90      4.80 o 
  -4  -6   7      158.74      125.61      4.51 o 
  -3  -6   7      131.65      149.43      4.26 o 
  -2  -6   7      146.19      130.86      3.32 o 
  -1  -6   7      641.97      665.15     25.08 o 
   0  -6   7      637.97      705.39     34.83 o 
   1  -6   7       25.97       26.45      2.94 o 
   2  -6   7      533.90      593.74     21.51 o 
   3  -6   7       37.16       47.63      2.68 o 
   4  -6   7      402.23      354.70     54.43 o 
   5  -6   7      473.44      430.12     62.81 o 
   6  -6   7       53.01       49.59      3.14 o 
   7  -6   7        1.51        4.28      3.67 o 
   8  -6   7       50.63       50.68      2.86 o 
   9  -6   7      118.58      136.56     11.37 o 
  10  -6   7        4.65        1.27      9.41 o 
 -13  -5   7        0.04        1.78      7.10 o 
 -12  -5   7       14.61       11.67      3.67 o 
 -11  -5   7       40.07       45.19      7.25 o 
 -10  -5   7       63.67       67.72     12.98 o 
  -9  -5   7      138.91      134.02      7.10 o 
  -8  -5   7      225.05      206.89      8.51 o 
  -7  -5   7       45.48       52.96      3.45 o 
  -6  -5   7      361.62      321.78     15.22 o 
  -5  -5   7        0.09       -0.34      2.77 o 
  -4  -5   7       67.67       74.17      4.41 o 
  -3  -5   7      180.25      161.77      5.10 o 
  -2  -5   7       36.20       42.80      3.12 o 
  -1  -5   7      472.64      545.43      5.06 o 
   0  -5   7        9.50       10.68      9.06 o 
   1  -5   7      149.47      164.76      3.57 o 
   2  -5   7        0.96       -0.59      2.84 o 
   3  -5   7       84.53       81.19     34.73 o 
   4  -5   7     1993.82     2044.24     78.88 o 
   5  -5   7      628.66      528.83    163.58 o 
   6  -5   7      487.91      491.68     16.41 o 
   7  -5   7        0.33        0.41      2.57 o 
   8  -5   7      106.53      112.96      6.91 o 
   9  -5   7       49.62       40.95     32.33 o 
  10  -5   7      158.74      166.29     94.55 o 
 -13  -4   7       15.83       20.09      5.39 o 
 -12  -4   7       39.50       45.17      5.19 o 
 -11  -4   7        5.24       15.09      4.70 o 
 -10  -4   7       27.27       33.71      4.61 o 
  -9  -4   7        0.04        2.06      2.94 o 
  -8  -4   7       13.47       19.87      3.08 o 
  -7  -4   7      335.96      335.70     16.12 o 
  -6  -4   7       45.93       36.29      2.71 o 
  -5  -4   7       18.40       14.35      2.34 o 
  -4  -4   7      731.82      722.22     22.58 o 
  -3  -4   7      125.56      148.74      5.29 o 
  -2  -4   7       71.12       59.57      3.36 o 
  -1  -4   7     2571.36     2508.54   1325.93 o 
   0  -4   7       73.02       98.00      4.09 o 
   1  -4   7      288.29      243.86     81.52 o 
   2  -4   7       20.65       11.13      2.84 o 
   3  -4   7      537.40      518.15    263.18 o 
   4  -4   7      824.31      787.52      8.62 o 
   5  -4   7      638.09      647.02      6.12 o 
   6  -4   7       96.67      101.00      3.58 o 
   7  -4   7       46.51       49.86      2.70 o 
   8  -4   7       22.17       22.93      7.15 o 
   9  -4   7       86.53       98.74      7.05 o 
  10  -4   7       22.11       17.15      3.92 o 
 -13  -3   7        2.03       10.97      3.82 o 
 -12  -3   7        2.36        1.76      4.90 o 
 -11  -3   7      350.86      349.89      5.68 o 
 -10  -3   7       61.34       37.72      4.61 o 
  -9  -3   7        3.21        2.55      4.41 o 
  -8  -3   7      518.63      521.83      4.43 o 
  -7  -3   7       21.89       27.24      3.05 o 
  -6  -3   7       94.89       90.98      7.50 o 
  -5  -3   7        1.85        4.19      2.30 o 
  -4  -3   7       18.11       17.10      2.03 o 
  -3  -3   7      419.61      406.72      4.16 o 
  -2  -3   7       38.09       37.62      6.17 o 
  -1  -3   7      507.44      445.42    141.88 o 
   0  -3   7       94.34      127.20     72.16 o 
   1  -3   7      993.87     1094.59    571.77 o 
   2  -3   7      653.23      672.82      7.35 o 
   3  -3   7      402.95      424.68     28.22 o 
   4  -3   7      129.90      149.78      3.36 o 
   5  -3   7      359.64      367.02      5.49 o 
   6  -3   7      641.28      689.89      9.85 o 
   7  -3   7       36.85       35.75      4.51 o 
   8  -3   7        0.08        3.14      3.33 o 
   9  -3   7       14.91       23.42      5.10 o 
  10  -3   7       81.78       76.92      5.68 o 
 -14  -2   7       38.72       45.17      4.31 o 
 -13  -2   7        5.45        8.23      3.72 o 
 -12  -2   7        0.10        9.31      4.80 o 
 -11  -2   7       43.07       57.03      4.80 o 
 -10  -2   7       13.31       17.50      3.12 o 
  -9  -2   7      410.36      410.32     24.94 o 
  -8  -2   7       60.52       65.79      3.87 o 
  -7  -2   7      140.72      129.55     65.40 o 
  -6  -2   7      615.95      541.45    283.95 o 
  -5  -2   7      790.27      750.02    383.74 o 
  -4  -2   7       64.33       67.14     17.46 o 
  -3  -2   7      697.44      695.41      6.52 o 
  -2  -2   7      234.09      228.79      5.19 o 
  -1  -2   7       54.92       37.14     24.64 o 
   0  -2   7     1153.72     1342.73    711.64 o 
   1  -2   7     1568.13     1689.41     15.97 o 
   2  -2   7       18.15       22.91      2.39 o 
   3  -2   7        0.55       -0.29      3.58 o 
   4  -2   7      148.07      156.24      8.67 o 
   5  -2   7     1454.62     1465.48     62.95 o 
   6  -2   7        0.21        6.76      4.41 o 
   7  -2   7       47.68       55.26      4.80 o 
   8  -2   7       68.38       64.86      3.72 o 
   9  -2   7       21.16       35.37      5.00 o 
  10  -2   7       32.93       51.64      5.68 o 
 -14  -1   7        2.44        0.69      5.78 o 
 -13  -1   7        0.02        3.77      3.04 o 
 -12  -1   7       45.14       40.65      3.60 o 
 -11  -1   7       88.02       91.67      5.73 o 
 -10  -1   7       92.27       99.53      2.89 o 
  -9  -1   7       18.62       22.02      3.05 o 
  -8  -1   7      450.78      447.11     10.05 o 
  -7  -1   7     1459.19     1539.60     21.61 o 
  -6  -1   7      333.10      345.88      4.07 o 
  -5  -1   7     1516.42     1664.91      7.78 o 
  -4  -1   7      387.62      433.58    225.01 o 
  -3  -1   7     2372.30     2588.38     10.48 o 
  -2  -1   7      488.63      584.46      6.27 o 
  -1  -1   7      392.11      481.17     85.64 o 
   0  -1   7       85.08      126.79      5.29 o 
   1  -1   7      111.62      101.70      4.70 o 
   2  -1   7        6.66        5.39      4.02 o 
   3  -1   7     1161.80     1159.32      7.94 o 
   4  -1   7      653.62      650.60      6.27 o 
   5  -1   7      418.49      450.42      5.88 o 
   6  -1   7       25.29       33.41      4.41 o 
   7  -1   7      203.89      223.50      5.19 o 
   8  -1   7      121.05      146.97      5.29 o 
   9  -1   7       52.09       54.77      3.92 o 
  10  -1   7       27.70       31.75      5.68 o 
 -14   0   7        4.92        8.86      4.08 o 
 -13   0   7       29.89       33.80      3.17 o 
 -12   0   7        3.78        3.10      2.91 o 
 -11   0   7        2.88        2.03      2.75 o 
 -10   0   7        1.37        2.45      2.52 o 
  -9   0   7       59.53       65.16      4.34 o 
  -8   0   7       26.03       30.60      3.11 o 
  -7   0   7      441.66      485.10      9.12 o 
  -6   0   7      466.70      421.14    101.15 o 
  -5   0   7      967.07     1087.08    166.53 o 
  -4   0   7     1014.95     1160.03     43.77 o 
  -3   0   7      331.71      375.54     21.65 o 
  -2   0   7      614.33      736.33      5.88 o 
  -1   0   7     1462.74     1725.18     46.17 o 
   0   0   7      101.25      117.46      3.95 o 
   1   0   7     1700.50     1943.06     32.87 o 
   2   0   7      344.26      380.76      5.68 o 
   3   0   7       61.24       41.84      4.41 o 
   4   0   7       15.80       18.13      4.31 o 
   5   0   7     1044.75     1085.14      7.45 o 
   6   0   7      178.01      174.41      5.00 o 
   7   0   7      191.64      192.53      5.10 o 
   8   0   7       30.31       33.71      5.00 o 
   9   0   7      286.74      327.92      8.52 o 
  10   0   7       79.44       95.17      6.96 o 
 -14   1   7       25.32       22.53      9.06 o 
 -13   1   7       27.79       22.45     12.39 o 
 -12   1   7       40.89       38.21      2.93 o 
 -11   1   7       16.78       18.95      2.72 o 
 -10   1   7       46.00       50.52      2.37 o 
  -9   1   7        8.09       14.73      2.58 o 
  -8   1   7       50.39       43.86     12.64 o 
  -7   1   7      216.62      214.92     34.45 o 
  -6   1   7      472.33      441.43    110.42 o 
  -5   1   7      278.76      281.49      3.27 o 
  -4   1   7       23.98       31.50      5.76 o 
  -3   1   7     1567.95     1671.24     25.58 o 
  -2   1   7      716.85      784.71     12.93 o 
  -1   1   7        0.27        1.99      2.57 o 
   0   1   7        1.54        1.57      2.43 o 
   1   1   7       72.54       61.01      3.01 o 
   2   1   7        2.07        4.31      2.39 o 
   3   1   7        7.94        8.67      2.98 o 
   4   1   7       59.67       49.39      3.15 o 
   5   1   7     1079.71       33.90      3.33 o 
   6   1   7      414.59      440.43      5.68 o 
   7   1   7       39.50       39.30      6.96 o 
   8   1   7        1.60       -1.38      3.57 o 
   9   1   7       36.43       43.40      4.95 o 
 -14   2   7        4.25        4.01      3.26 o 
 -13   2   7       21.28       13.21      4.21 o 
 -12   2   7        1.79       -2.44      2.44 o 
 -11   2   7        0.00       -0.75      2.11 o 
 -10   2   7       43.46       40.09     11.08 o 
  -9   2   7       60.66       59.54     15.16 o 
  -8   2   7        3.89        4.23      1.77 o 
  -7   2   7      224.52      235.84      6.65 o 
  -6   2   7       92.35      100.19      2.67 o 
  -5   2   7        6.30        2.39      2.41 o 
  -4   2   7       16.19       18.94      1.99 o 
  -3   2   7      147.63      147.25     23.57 o 
  -2   2   7      116.97      108.61      2.19 o 
  -1   2   7     1239.76     1348.62     41.89 o 
   0   2   7      604.90      671.08      6.37 o 
   1   2   7      159.58      176.84      3.50 o 
   2   2   7      164.80      189.50     12.13 o 
   3   2   7        8.82       10.43      2.55 o 
   4   2   7      256.58      253.39      6.32 o 
   5   2   7        6.47       13.33      4.41 o 
   6   2   7      215.33      242.57     13.33 o 
   7   2   7      151.12      113.67     62.22 o 
   8   2   7       10.10        1.40      7.01 o 
   9   2   7        0.54       -1.84      4.33 o 
 -14   3   7       15.92        4.95      9.60 o 
 -13   3   7      185.12      206.36     58.36 o 
 -12   3   7       13.55       13.12      4.39 o 
 -11   3   7       93.10       87.75     24.61 o 
 -10   3   7      137.91      134.32     36.09 o 
  -9   3   7       61.27       60.76      9.47 o 
  -8   3   7       78.66       77.32      2.62 o 
  -7   3   7     1183.67     1095.07    277.15 o 
  -6   3   7       98.34       93.77      2.59 o 
  -5   3   7      651.95      633.62     11.10 o 
  -4   3   7       96.89       87.57      2.60 o 
  -3   3   7      452.33      398.72     62.60 o 
  -2   3   7      325.56      294.50      5.23 o 
  -1   3   7      156.70      151.97      3.72 o 
   0   3   7       69.05       86.62      3.33 o 
   1   3   7       52.73       63.89      3.08 o 
   2   3   7      133.33      132.68      7.00 o 
   3   3   7       69.09       82.42      5.22 o 
   4   3   7       34.82       43.65      3.22 o 
   5   3   7      418.57      467.18     18.77 o 
   6   3   7        7.11       11.93      2.89 o 
   7   3   7        2.96        1.52      2.83 o 
   8   3   7       12.90        7.23      9.04 o 
   9   3   7      318.82      286.76      8.87 o 
 -13   4   7       70.10       78.94      7.13 o 
 -12   4   7       25.65       28.48      9.75 o 
 -11   4   7      263.49      243.65     60.35 o 
 -10   4   7        0.28       -0.08      2.05 o 
  -9   4   7       86.93       92.05      6.50 o 
  -8   4   7      390.64      365.34     86.47 o 
  -7   4   7       88.63       91.80      3.24 o 
  -6   4   7      469.95      449.02      8.33 o 
  -5   4   7      877.35      836.88     13.35 o 
  -4   4   7       10.63       10.97      2.27 o 
  -3   4   7     1218.65     1180.55     18.60 o 
  -2   4   7       25.50       23.15      1.89 o 
  -1   4   7      308.39      288.86      3.67 o 
   0   4   7       68.43       82.67      4.80 o 
   1   4   7        0.82       -1.18      3.05 o 
   2   4   7       67.36       65.49      2.60 o 
   3   4   7        1.61        2.37      2.99 o 
   4   4   7      164.90      167.03     13.97 o 
   5   4   7       14.44       18.39      2.08 o 
   6   4   7      205.19      201.90     13.80 o 
   7   4   7       40.79       43.54      2.82 o 
   8   4   7       10.07        6.17      5.29 o 
 -13   5   7       13.28       15.87      3.20 o 
 -12   5   7       67.40       73.09      3.90 o 
 -11   5   7       18.23       18.96      2.22 o 
 -10   5   7      126.22      132.60      3.59 o 
  -9   5   7      265.08      238.02     22.74 o 
  -8   5   7      219.70      211.74      4.23 o 
  -7   5   7        1.31        3.30      2.32 o 
  -6   5   7     2299.24     2252.42     68.16 o 
  -5   5   7       25.27       24.55      7.82 o 
  -4   5   7       33.76       38.76      7.68 o 
  -3   5   7     1394.39     1352.80     31.01 o 
  -2   5   7        8.04       13.57      1.96 o 
  -1   5   7      856.47      827.26     13.03 o 
   0   5   7      115.02       94.39      3.67 o 
   1   5   7       32.78       43.57      2.66 o 
   2   5   7      188.96      209.91      3.64 o 
   3   5   7       38.32       29.60      5.78 o 
   4   5   7       40.66       42.68      6.50 o 
   5   5   7      683.34      705.70     28.40 o 
   6   5   7       62.20       67.24      3.20 o 
   7   5   7        0.79        3.68      4.90 o 
   8   5   7       12.59       14.02      2.87 o 
 -13   6   7        0.39        4.57      3.59 o 
 -12   6   7        2.52        2.68      4.10 o 
 -11   6   7        3.15        5.75      3.54 o 
 -10   6   7      151.89      155.57      5.28 o 
  -9   6   7       23.59       22.50      2.90 o 
  -8   6   7        0.16       -0.59      2.28 o 
  -7   6   7      109.58      103.60      2.45 o 
  -6   6   7        3.75        5.40      2.18 o 
  -5   6   7       14.52       10.75      5.50 o 
  -4   6   7     1924.24     1670.32    452.80 o 
  -3   6   7       67.96       63.76      3.77 o 
  -2   6   7      227.62      210.02      2.96 o 
  -1   6   7     1528.71     1557.64     19.14 o 
   0   6   7       65.38       63.58      3.22 o 
   1   6   7       56.95       47.42      2.36 o 
   2   6   7      399.73      379.66      6.27 o 
   3   6   7       66.60       75.44      3.36 o 
   4   6   7        2.00        2.36      2.71 o 
   5   6   7      101.32      122.06     14.55 o 
   6   6   7      119.52      126.84     14.75 o 
   7   6   7       19.78       23.55      3.91 o 
 -12   7   7        0.69       -0.40      3.15 o 
 -11   7   7        0.23        1.09      2.92 o 
 -10   7   7       94.22       80.03     21.58 o 
  -9   7   7       23.17       26.84      2.73 o 
  -8   7   7      147.34      149.85      3.17 o 
  -7   7   7      131.20      125.62      3.30 o 
  -6   7   7       16.68       15.63      1.99 o 
  -5   7   7      220.52      231.23     57.90 o 
  -4   7   7      194.76      183.01      2.88 o 
  -3   7   7        0.16        1.77      2.52 o 
  -2   7   7      561.70      592.88     12.13 o 
  -1   7   7       81.42       79.66      3.29 o 
   0   7   7      338.38      302.27      5.29 o 
   1   7   7      154.73      184.89      5.10 o 
   2   7   7       30.82       33.41      4.70 o 
   3   7   7       16.75       14.97      2.74 o 
   4   7   7      298.91      331.95     25.97 o 
   5   7   7       80.76       89.25      3.24 o 
   6   7   7       82.68       85.03      5.49 o 
 -12   8   7        0.00       -0.68      2.52 o 
 -11   8   7       14.01       11.89      7.66 o 
 -10   8   7       58.56       58.52      5.36 o 
  -9   8   7       11.54       14.73      2.81 o 
  -8   8   7      115.43      117.84      2.87 o 
  -7   8   7        7.09       10.22      2.30 o 
  -6   8   7       19.07       20.45      7.05 o 
  -5   8   7       73.04       71.13     20.00 o 
  -4   8   7       79.63       78.52      2.38 o 
  -3   8   7        5.58        5.57      3.74 o 
  -2   8   7      538.03      547.97      7.31 o 
  -1   8   7       51.75       45.51      3.36 o 
   0   8   7      415.70      460.97      3.64 o 
   1   8   7      320.49      343.62      4.61 o 
   2   8   7        7.90        7.15      3.33 o 
   3   8   7      353.53      365.57      5.00 o 
   4   8   7      151.63      166.08      6.42 o 
   5   8   7      157.23      161.69     15.09 o 
   6   8   7       38.19       40.20      8.92 o 
 -11   9   7       80.74       65.49     16.30 o 
 -10   9   7       63.96       59.95      3.15 o 
  -9   9   7      174.72      189.21      8.66 o 
  -8   9   7      101.21       99.06      5.27 o 
  -7   9   7       18.73       22.63      2.77 o 
  -6   9   7        0.95        4.90      2.33 o 
  -5   9   7       73.53       65.79     19.69 o 
  -4   9   7        0.00       -0.42      1.87 o 
  -3   9   7       15.56       19.24      2.68 o 
  -2   9   7      344.76      319.62      5.70 o 
  -1   9   7       76.54       82.90      2.99 o 
   0   9   7       61.39       59.16      3.46 o 
   1   9   7        7.30       10.78      3.43 o 
   2   9   7        9.49       17.73      5.00 o 
   3   9   7       23.96       26.65      5.19 o 
   4   9   7      180.94      179.82     12.59 o 
   5   9   7       48.63       57.55     13.67 o 
 -11  10   7        2.68        4.32      3.07 o 
 -10  10   7       92.12       98.33      2.89 o 
  -9  10   7        4.80        6.37      2.57 o 
  -8  10   7       38.29       42.94      4.00 o 
  -7  10   7      123.53      138.41      5.77 o 
  -6  10   7       80.54       74.12     22.94 o 
  -5  10   7       14.03       11.13      5.58 o 
  -4  10   7       36.11       40.27      2.54 o 
  -3  10   7        7.57        9.52      2.88 o 
  -2  10   7       41.93       44.97      2.85 o 
  -1  10   7       14.85       17.91      3.63 o 
   0  10   7       19.48       12.51      2.88 o 
   1  10   7       15.95       20.18      3.72 o 
   2  10   7       13.95       11.66      5.39 o 
   3  10   7       18.71       19.69      5.49 o 
   4  10   7        0.21        2.43      7.89 o 
 -10  11   7       31.58       31.34      5.08 o 
  -9  11   7       14.71       16.72      4.07 o 
  -8  11   7      144.69      150.41      2.94 o 
  -7  11   7       20.88       24.87      2.40 o 
  -6  11   7       18.58       14.96      6.59 o 
  -5  11   7      155.22      152.37     40.60 o 
  -4  11   7       50.22       53.90      2.36 o 
  -3  11   7        2.04        2.49      2.24 o 
  -2  11   7      181.66      188.66      2.71 o 
  -1  11   7        0.82       -0.29      7.94 o 
   0  11   7      180.82      190.35      4.16 o 
   1  11   7        0.03       -3.82      3.82 o 
   2  11   7       29.12       26.36      3.92 o 
  -8  12   7        0.05       -2.59      2.59 o 
  -7  12   7       60.11       51.01     10.57 o 
  -6  12   7      158.81      147.70     39.16 o 
  -5  12   7        0.94        0.23      3.45 o 
  -4  12   7        5.67        7.19      2.61 o 
  -3  12   7       51.98       52.82      3.28 o 
  -2  12   7       11.11       13.18      3.11 o 
  -1  12   7        0.52        3.24      3.84 o 
   0  12   7       62.52       48.11      4.21 o 
   1  12   7       33.10       31.94      5.88 o 
  -6  13   7        3.28        2.24      3.83 o 
  -5  13   7       14.50       15.85      5.73 o 
  -4  13   7      133.17      138.18      3.15 o 
  -3  13   7       11.11        7.85      4.52 o 
  -2  13   7       32.77       30.39      2.60 o 
  -1 -18   8       59.97       46.44      3.40 o 
   0 -18   8       55.51       65.70     12.64 o 
   1 -18   8       97.71       82.31      3.51 o 
   2 -18   8      115.13      106.79      4.30 o 
  -4 -17   8        0.98        3.82      4.12 o 
  -3 -17   8        1.74        3.78      3.88 o 
  -2 -17   8       22.77       21.06      3.84 o 
  -1 -17   8        9.63       15.22      3.10 o 
   0 -17   8       14.70       15.31      3.77 o 
   1 -17   8        0.15       -0.98      3.14 o 
   2 -17   8       13.79       12.98      4.61 o 
   3 -17   8      391.19      371.10    196.26 o 
   4 -17   8      405.97      371.60    189.89 o 
  -6 -16   8       12.51        8.92      4.12 o 
  -5 -16   8        0.00        2.06      5.49 o 
  -4 -16   8       14.00        9.41      3.82 o 
  -3 -16   8        3.81        5.14      6.52 o 
  -2 -16   8       52.27       53.52      3.10 o 
  -1 -16   8       49.75       42.06      3.13 o 
   0 -16   8      140.63      160.40      8.43 o 
   1 -16   8       27.48       23.86      3.08 o 
   2 -16   8        0.00       -3.60      3.60 o 
   3 -16   8       95.69       82.09     50.61 o 
   4 -16   8       72.44       76.96     36.69 o 
   5 -16   8      431.49      433.15     20.14 o 
   6 -16   8        7.66        8.99      3.28 o 
  -7 -15   8       63.07       67.84      4.91 o 
  -6 -15   8       46.69       40.37      5.58 o 
  -5 -15   8        7.02       -0.88      3.82 o 
  -4 -15   8       33.20       32.65      2.60 o 
  -3 -15   8       21.74       20.55      3.46 o 
  -2 -15   8        3.39        3.95      2.79 o 
  -1 -15   8        6.77        5.10      3.09 o 
   0 -15   8       10.43       12.28      6.37 o 
   1 -15   8       33.54       28.65      2.46 o 
   2 -15   8       91.21       93.63      3.03 o 
   3 -15   8       25.47       22.38     16.85 o 
   4 -15   8       29.78       30.41      3.53 o 
   5 -15   8       33.32       37.03      3.08 o 
   6 -15   8        5.01       17.12      5.63 o 
   7 -15   8      212.63      211.29      8.43 o 
  -8 -14   8       73.99       74.17      5.78 o 
  -7 -14   8        2.24        8.89      5.19 o 
  -6 -14   8       57.99       66.14      3.92 o 
  -5 -14   8        0.17        8.13      5.10 o 
  -4 -14   8       13.78       15.93      2.77 o 
  -3 -14   8        0.07        7.64      3.32 o 
  -2 -14   8       65.06       67.02      3.63 o 
  -1 -14   8       26.09       21.72      3.38 o 
   0 -14   8      226.76      236.18      8.38 o 
   1 -14   8        0.30        0.06      2.61 o 
   2 -14   8        0.93       -1.52      3.33 o 
   3 -14   8        0.06       -2.16      2.42 o 
   4 -14   8      392.00      441.57      8.23 o 
   5 -14   8        9.99       13.85      2.90 o 
   6 -14   8      294.25      286.71     15.48 o 
   7 -14   8        4.96        8.92      3.58 o 
  -9 -13   8       74.33       61.84      4.90 o 
  -8 -13   8       83.70       86.91      5.58 o 
  -7 -13   8        7.34        9.50      3.95 o 
  -6 -13   8       23.99       40.86      4.90 o 
  -5 -13   8      223.93      205.96      5.39 o 
  -4 -13   8        0.27       -1.15      2.68 o 
  -3 -13   8       14.05       10.53      2.89 o 
  -2 -13   8      125.24      109.54      3.36 o 
  -1 -13   8       31.58       34.97      2.28 o 
   0 -13   8       96.44       91.83      4.31 o 
   1 -13   8       10.88       15.94      3.12 o 
   2 -13   8       57.64       59.27      3.09 o 
   3 -13   8      117.61       88.02     73.54 o 
   4 -13   8        0.22        5.63      9.70 o 
   5 -13   8      380.72      391.81      4.12 o 
   6 -13   8        0.11        4.17      5.49 o 
   7 -13   8       43.86       49.60      3.13 o 
   8 -13   8       69.48       59.76      3.35 o 
 -10 -12   8       54.62       49.08      3.37 o 
  -9 -12   8        4.16        7.17      3.06 o 
  -8 -12   8       28.02       26.18      4.22 o 
  -7 -12   8       28.66       29.18      3.60 o 
  -6 -12   8       22.25       22.54      3.43 o 
  -5 -12   8        1.91        9.41      3.14 o 
  -4 -12   8        0.07       -1.16      2.54 o 
  -3 -12   8       15.96       16.26      3.63 o 
  -2 -12   8       25.11       23.91      2.54 o 
  -1 -12   8       19.73       15.68      3.23 o 
   0 -12   8        3.32       12.31      3.05 o 
   1 -12   8       20.63       16.78      3.05 o 
   2 -12   8        0.55        3.68      6.17 o 
   3 -12   8       40.79       40.60      2.63 o 
   4 -12   8      276.42      267.65      7.25 o 
   5 -12   8      111.61      118.69     10.83 o 
   6 -12   8        0.00       -2.01      2.49 o 
   7 -12   8       35.01       35.66      3.82 o 
   8 -12   8       31.67       32.07      5.98 o 
   9 -12   8       38.23       38.28      3.42 o 
 -10 -11   8       69.50       67.15      9.55 o 
  -9 -11   8        1.44        8.11      5.39 o 
  -8 -11   8        0.01        0.30      3.86 o 
  -7 -11   8      282.69      288.77      4.23 o 
  -6 -11   8       33.14       47.81      3.43 o 
  -5 -11   8       29.08       22.93      4.51 o 
  -4 -11   8        1.22        3.57      2.49 o 
  -3 -11   8       20.04       24.72      5.34 o 
  -2 -11   8       82.30       86.11     13.03 o 
  -1 -11   8      104.39       75.79     11.12 o 
   0 -11   8      292.46      287.97      3.67 o 
   1 -11   8       28.36       35.84      2.52 o 
   2 -11   8       14.19       14.14      4.95 o 
   3 -11   8       34.95       28.66      2.59 o 
   4 -11   8      514.86      526.88     15.68 o 
   5 -11   8      192.01      210.19      7.01 o 
   6 -11   8        2.34        2.84      3.63 o 
   7 -11   8        6.03        7.42      2.86 o 
   8 -11   8       65.88       58.41     34.05 o 
   9 -11   8        0.01        4.02      4.02 o 
 -11 -10   8        1.65       -3.15      3.15 o 
 -10 -10   8        2.03        4.52      3.03 o 
  -9 -10   8       16.05       16.15      3.77 o 
  -8 -10   8       49.85       51.77      3.77 o 
  -7 -10   8       19.13       20.88      2.96 o 
  -6 -10   8       56.78       50.18      3.97 o 
  -5 -10   8      446.29      414.56      4.70 o 
  -4 -10   8       30.11       36.24      3.92 o 
  -3 -10   8      469.49      420.30      5.39 o 
  -2 -10   8      255.04      231.36      7.05 o 
  -1 -10   8       94.87      102.95      3.26 o 
   0 -10   8       75.64       87.71      2.65 o 
   1 -10   8       30.16       49.58      6.71 o 
   2 -10   8       49.82       47.25      6.27 o 
   3 -10   8        0.46        4.54      2.11 o 
   4 -10   8       58.41       65.39      2.77 o 
   5 -10   8      627.70      608.05      7.54 o 
   6 -10   8      547.94      528.30     17.29 o 
   7 -10   8       60.33       71.91      3.64 o 
   8 -10   8        0.14        0.05      3.67 o 
   9 -10   8        2.35       -2.55      5.98 o 
 -12  -9   8        4.91        8.67      4.12 o 
 -11  -9   8        6.64        4.11      3.87 o 
 -10  -9   8        7.26       16.74      3.56 o 
  -9  -9   8       22.00       24.45      2.59 o 
  -8  -9   8       33.70       36.01      3.87 o 
  -7  -9   8       10.13       11.78      3.18 o 
  -6  -9   8        0.00        4.13      2.45 o 
  -5  -9   8        3.14        5.19      4.31 o 
  -4  -9   8       11.79       13.13      3.04 o 
  -3  -9   8       30.07       36.95      2.52 o 
  -2  -9   8      450.37      416.99      3.64 o 
  -1  -9   8      337.33      318.00      3.87 o 
   0  -9   8       10.26        6.17      2.44 o 
   1  -9   8       10.22        7.53      3.01 o 
   2  -9   8       56.32       43.85      5.78 o 
   3  -9   8        2.96        5.53      3.01 o 
   4  -9   8     1225.34     1183.26     16.22 o 
   5  -9   8        2.65        2.79      3.48 o 
   6  -9   8       25.35       24.34      3.18 o 
   7  -9   8       66.18       73.09      2.60 o 
   8  -9   8      209.44      228.94      7.54 o 
   9  -9   8        6.63       11.64      4.85 o 
 -12  -8   8        4.68        4.09      3.26 o 
 -11  -8   8       12.12       19.42      8.43 o 
 -10  -8   8       27.49       32.74      3.82 o 
  -9  -8   8       15.08       17.64      2.21 o 
  -8  -8   8       86.48       75.86      2.88 o 
  -7  -8   8       59.24       60.90      2.72 o 
  -6  -8   8       37.97       30.99      3.12 o 
  -5  -8   8      192.36      192.53      5.10 o 
  -4  -8   8       30.45       30.37      3.14 o 
  -3  -8   8       97.48       99.52      2.75 o 
  -2  -8   8        7.08       10.96      2.98 o 
  -1  -8   8       91.46       92.92      4.26 o 
   0  -8   8       35.76       43.45      4.31 o 
   1  -8   8        0.86        2.25      2.74 o 
   2  -8   8      141.02      162.68      2.99 o 
   3  -8   8        5.94        6.55      3.01 o 
   4  -8   8      210.38      214.77      2.87 o 
   5  -8   8      176.26      220.63     10.73 o 
   6  -8   8       19.00       15.80     10.39 o 
   7  -8   8       68.91       76.96      7.45 o 
   8  -8   8       31.53       27.67      4.41 o 
   9  -8   8      125.42      151.36      5.83 o 
  10  -8   8        2.71        5.05      6.22 o 
 -12  -7   8       10.32        7.12      3.12 o 
 -11  -7   8        3.69        5.46      3.64 o 
 -10  -7   8        0.21        6.27      2.74 o 
  -9  -7   8       11.20       13.06      2.42 o 
  -8  -7   8      164.11      160.58      9.70 o 
  -7  -7   8       67.12       70.58      2.62 o 
  -6  -7   8        3.52       -0.36      2.94 o 
  -5  -7   8      166.56      173.04      5.00 o 
  -4  -7   8      219.57      203.51      5.19 o 
  -3  -7   8      416.33      362.04     19.30 o 
  -2  -7   8       48.20       50.38      3.82 o 
  -1  -7   8       24.23       30.04      2.94 o 
   0  -7   8       20.19       25.43      5.29 o 
   1  -7   8        3.76        6.34      2.44 o 
   2  -7   8        3.11        5.59      3.58 o 
   3  -7   8       19.07       18.56      2.54 o 
   4  -7   8       14.77       13.58      2.59 o 
   5  -7   8      370.64      351.34    181.95 o 
   6  -7   8      125.73      131.09      4.46 o 
   7  -7   8       52.89       64.54      2.86 o 
   8  -7   8        1.30        5.50      2.86 o 
   9  -7   8        7.15        9.73      3.18 o 
  10  -7   8       36.64       42.38      4.02 o 
 -13  -6   8        0.97        5.82      4.02 o 
 -12  -6   8        2.29        5.54      3.74 o 
 -11  -6   8       24.56       26.12      4.46 o 
 -10  -6   8        3.78        4.48      3.29 o 
  -9  -6   8       10.89       14.44      3.03 o 
  -8  -6   8       93.53      105.92      5.17 o 
  -7  -6   8        0.93        0.87      2.45 o 
  -6  -6   8      193.17      172.97      4.31 o 
  -5  -6   8      107.91      104.65      3.26 o 
  -4  -6   8      241.43      231.82      5.19 o 
  -3  -6   8     1249.84     1155.11     21.07 o 
  -2  -6   8      253.58      227.93      5.29 o 
  -1  -6   8        0.02        0.91      2.87 o 
   0  -6   8       89.15       61.53     35.27 o 
   1  -6   8       53.52       53.20      3.05 o 
   2  -6   8        5.55        7.38      2.79 o 
   3  -6   8      329.99      292.88    154.57 o 
   4  -6   8      295.88      247.21     84.66 o 
   5  -6   8     1021.53     1029.36     30.82 o 
   6  -6   8       14.94       17.62      3.22 o 
   7  -6   8       41.25       44.72      9.55 o 
   8  -6   8        5.54       12.15      3.46 o 
   9  -6   8       24.62       23.71      4.95 o 
  10  -6   8       64.95       51.04     16.07 o 
 -13  -5   8        0.21       -0.06      4.70 o 
 -12  -5   8        3.16        4.46      3.60 o 
 -11  -5   8        5.88        5.54      3.46 o 
 -10  -5   8       87.62       79.80     12.25 o 
  -9  -5   8      101.20      104.36      5.93 o 
  -8  -5   8        4.96        3.58      2.15 o 
  -7  -5   8       68.48       65.45      3.23 o 
  -6  -5   8        0.34        2.79      2.39 o 
  -5  -5   8       45.86       41.12      2.57 o 
  -4  -5   8        9.63        4.61      4.31 o 
  -3  -5   8       78.37       84.36      4.70 o 
  -2  -5   8      161.07      182.80      4.07 o 
  -1  -5   8       89.31       53.55     31.84 o 
   0  -5   8      466.21      554.63     13.82 o 
   1  -5   8      566.49      568.64      4.71 o 
   2  -5   8      323.42      331.94    171.08 o 
   3  -5   8      124.04      130.49     10.73 o 
   4  -5   8      757.37      634.01    236.09 o 
   5  -5   8       34.98       40.14      3.19 o 
   6  -5   8       34.70       26.34      8.57 o 
   7  -5   8       48.65       59.31      3.43 o 
   8  -5   8        4.71        6.91      2.84 o 
   9  -5   8      218.00      228.27    143.35 o 
  10  -5   8        2.73        9.31      5.68 o 
 -13  -4   8      249.80      260.34      4.90 o 
 -12  -4   8      182.96      146.97      4.02 o 
 -11  -4   8       17.92        2.16      4.90 o 
 -10  -4   8      247.19       44.78      4.61 o 
  -9  -4   8        5.90       12.64      5.24 o 
  -8  -4   8      307.13      289.64      9.75 o 
  -7  -4   8      352.65      333.21     12.45 o 
  -6  -4   8       17.74       19.32      3.05 o 
  -5  -4   8      556.35      519.38     13.23 o 
  -4  -4   8        0.93        1.90      2.36 o 
  -3  -4   8       62.52       61.63      5.49 o 
  -2  -4   8      266.02      262.26      5.54 o 
  -1  -4   8      478.31      561.47     27.09 o 
   0  -4   8       69.38       53.07     33.85 o 
   1  -4   8        2.53        2.60      2.91 o 
   2  -4   8       17.57       12.22      4.75 o 
   3  -4   8      688.49      671.55    350.92 o 
   4  -4   8        8.87       14.80      3.01 o 
   5  -4   8        2.38       -0.68      4.46 o 
   6  -4   8       31.51       36.49      2.84 o 
   7  -4   8       60.87       64.81      3.92 o 
   8  -4   8        1.58        5.40      4.51 o 
   9  -4   8       21.60       19.30      3.82 o 
  10  -4   8       25.53       29.98      4.02 o 
 -13  -3   8      101.26      111.40      5.58 o 
 -12  -3   8       61.99       62.41      5.10 o 
 -11  -3   8        0.99        1.57      3.43 o 
 -10  -3   8       17.11       22.73      4.61 o 
  -9  -3   8       22.57       25.76     12.49 o 
  -8  -3   8      207.21      173.14     59.87 o 
  -7  -3   8       13.48       18.18      4.21 o 
  -6  -3   8      285.48      278.66     11.82 o 
  -5  -3   8       58.05       70.17      2.87 o 
  -4  -3   8      137.80      183.76      4.31 o 
  -3  -3   8      472.14      484.35     16.68 o 
  -2  -3   8      102.77        0.59      5.49 o 
  -1  -3   8       47.00       69.87      4.24 o 
   0  -3   8      297.75      314.66      4.80 o 
   1  -3   8      252.99      240.51    131.44 o 
   2  -3   8       35.54       27.64      2.91 o 
   3  -3   8      280.99      329.20      3.95 o 
   4  -3   8        0.60        2.24      6.03 o 
   5  -3   8     1017.40     1089.61      8.62 o 
   6  -3   8        4.20       10.86      2.61 o 
   7  -3   8        3.10        0.78      4.70 o 
   8  -3   8        0.03        1.96      5.00 o 
   9  -3   8      169.19      174.90      5.88 o 
  10  -3   8       56.76       56.83      5.98 o 
 -14  -2   8        0.00       -2.45      4.02 o 
 -13  -2   8       82.75       87.20      4.02 o 
 -12  -2   8        0.00        8.23      3.43 o 
 -11  -2   8      296.52      302.86      5.58 o 
 -10  -2   8      104.06      119.83      5.00 o 
  -9  -2   8      124.29      115.40      3.82 o 
  -8  -2   8      164.74      188.63     12.30 o 
  -7  -2   8       21.11       26.69      2.61 o 
  -6  -2   8       92.68       74.42      3.26 o 
  -5  -2   8      309.71      342.73      4.26 o 
  -4  -2   8       13.32       13.82      2.32 o 
  -3  -2   8       24.22       24.30      3.04 o 
  -2  -2   8      278.41      321.38      5.19 o 
  -1  -2   8      318.79      363.51     12.93 o 
   0  -2   8      166.63        2.45      4.02 o 
   1  -2   8       88.55       82.79      4.80 o 
   2  -2   8       41.92       39.98      4.31 o 
   3  -2   8       64.37       63.10      4.41 o 
   4  -2   8      866.27      872.82      6.27 o 
   5  -2   8        3.51        9.21      4.41 o 
   6  -2   8        2.24        4.31      3.04 o 
   7  -2   8        0.16        2.45      3.23 o 
   8  -2   8        5.74        8.72      5.00 o 
   9  -2   8      286.37      276.70      4.70 o 
 -14  -1   8       19.57       26.85      4.12 o 
 -13  -1   8      146.20      153.93      5.78 o 
 -12  -1   8       72.77       69.03      3.64 o 
 -11  -1   8       80.84       76.53      6.86 o 
 -10  -1   8       60.91       54.85      2.78 o 
  -9  -1   8      242.90      254.27      3.74 o 
  -8  -1   8       43.12       44.18      2.02 o 
  -7  -1   8        4.57        5.75      2.12 o 
  -6  -1   8       13.14        9.35      2.18 o 
  -5  -1   8       19.05       19.91     13.52 o 
  -4  -1   8      249.50      255.27      3.93 o 
  -3  -1   8       15.65       19.79      4.12 o 
  -2  -1   8      355.66      363.90      5.29 o 
  -1  -1   8       24.30       31.22      6.42 o 
   0  -1   8       69.88       67.96      4.16 o 
   1  -1   8      267.94      268.67      5.88 o 
   2  -1   8       28.79       26.75      4.21 o 
   3  -1   8        6.04        9.11      4.41 o 
   4  -1   8        0.99        3.14      3.04 o 
   5  -1   8        0.93       -3.14      3.14 o 
   6  -1   8       84.02       90.44      4.80 o 
   7  -1   8      111.42      106.21      3.72 o 
   8  -1   8       41.40       48.70      5.29 o 
   9  -1   8       46.10       40.17      5.49 o 
 -14   0   8      118.30      120.91      5.05 o 
 -13   0   8        3.19        9.14      3.04 o 
 -12   0   8       12.07       12.36      4.46 o 
 -11   0   8       41.91       42.92      4.16 o 
 -10   0   8       43.53       37.68      3.32 o 
  -9   0   8      133.21      112.20      2.86 o 
  -8   0   8        2.47        7.32      2.14 o 
  -7   0   8      103.34      108.71     28.07 o 
  -6   0   8       22.96       26.75      5.66 o 
  -5   0   8       44.20       44.20      1.81 o 
  -4   0   8        8.31        7.06      3.30 o 
  -3   0   8       29.87       40.66      4.21 o 
  -2   0   8        6.31        0.39      4.02 o 
  -1   0   8      164.55      170.68     45.31 o 
   0   0   8       25.95       16.71      4.49 o 
   1   0   8       19.09       15.06      9.70 o 
   2   0   8      279.50      229.22    111.80 o 
   3   0   8        0.00       -0.90      3.01 o 
   4   0   8       88.81       98.86      4.51 o 
   5   0   8       32.81       40.37      4.51 o 
   6   0   8       10.23       13.23      3.33 o 
   7   0   8       39.52       46.15      3.53 o 
   8   0   8        0.34        9.30      4.02 o 
   9   0   8      147.76      157.01      5.68 o 
 -14   1   8       75.60       55.49     30.37 o 
 -13   1   8        0.67        1.47      3.81 o 
 -12   1   8        0.38        4.34      2.93 o 
 -11   1   8       48.07       33.62     22.68 o 
 -10   1   8       17.90       15.56      5.15 o 
  -9   1   8       37.35       32.18      8.93 o 
  -8   1   8        0.35       -1.22      1.74 o 
  -7   1   8      394.19      376.02     92.90 o 
  -6   1   8       39.38       26.88      3.21 o 
  -5   1   8        2.35        1.74      1.79 o 
  -4   1   8        4.42        7.04      2.33 o 
  -3   1   8      153.80      164.43      3.28 o 
  -2   1   8       33.51       27.52      3.29 o 
  -1   1   8      649.03      666.39     13.82 o 
   0   1   8      125.43      136.42      6.76 o 
   1   1   8        0.63        1.00      2.87 o 
   2   1   8       77.35       69.43      3.59 o 
   3   1   8      284.16      284.03     13.62 o 
   4   1   8       59.09       51.99     27.92 o 
   5   1   8        7.27        2.65      3.19 o 
   6   1   8       10.01       14.50      4.70 o 
   7   1   8        5.60        6.08      2.81 o 
   8   1   8       18.01       13.13      3.81 o 
   9   1   8      131.89      115.71      4.85 o 
 -14   2   8       23.97       15.19      9.65 o 
 -13   2   8      207.07      192.31    103.86 o 
 -12   2   8      262.10      250.35     61.13 o 
 -11   2   8       44.35       36.72     13.12 o 
 -10   2   8        6.17        9.41      3.21 o 
  -9   2   8      238.00      246.56     66.66 o 
  -8   2   8       39.36       35.78      8.86 o 
  -7   2   8       16.13       22.08      2.37 o 
  -6   2   8       31.44       28.25      1.93 o 
  -5   2   8       20.83       24.02      2.01 o 
  -4   2   8      157.95      159.00      3.28 o 
  -3   2   8       21.83       19.34      3.33 o 
  -2   2   8        0.07        4.51      3.15 o 
  -1   2   8       15.39       17.98      3.33 o 
   0   2   8        7.79        7.18      2.49 o 
   1   2   8      193.32      192.51      5.93 o 
   2   2   8       22.33       20.04      1.94 o 
   3   2   8       46.70       49.52      2.55 o 
   4   2   8       25.98       31.13      2.58 o 
   5   2   8       14.22       20.21      2.63 o 
   6   2   8       79.95       64.25     10.14 o 
   7   2   8        0.21       -0.29      2.26 o 
   8   2   8       60.29       59.32      2.90 o 
 -13   3   8        4.18        2.42      2.72 o 
 -12   3   8      214.41      200.24     23.22 o 
 -11   3   8      137.26      143.77     13.93 o 
 -10   3   8       31.47       28.35      3.85 o 
  -9   3   8      788.89      761.06     57.20 o 
  -8   3   8        5.20        9.18      2.56 o 
  -7   3   8      667.84      673.32      9.99 o 
  -6   3   8       38.93       37.02      2.51 o 
  -5   3   8       46.88       41.42      2.19 o 
  -4   3   8     1154.42     1091.58    169.28 o 
  -3   3   8       17.05       16.27      2.31 o 
  -2   3   8       31.09       33.78      1.90 o 
  -1   3   8      205.39      233.66      4.90 o 
   0   3   8       10.62       14.70      2.94 o 
   1   3   8       20.31       29.74      2.23 o 
   2   3   8       23.81       21.81      2.47 o 
   3   3   8      175.54      189.54      9.87 o 
   4   3   8      115.11      133.46     19.74 o 
   5   3   8        4.36        8.99      2.45 o 
   6   3   8       36.78       33.89      3.06 o 
   7   3   8        0.05       -3.20      3.20 o 
   8   3   8        0.45       -1.89      2.89 o 
 -13   4   8      489.54      473.10      8.28 o 
 -12   4   8      272.67      269.90      5.93 o 
 -11   4   8       82.73       84.64      3.99 o 
 -10   4   8      738.40      735.68     36.24 o 
  -9   4   8      828.19      848.53     31.11 o 
  -8   4   8      151.71      142.34     11.60 o 
  -7   4   8     1422.01     1402.45     34.42 o 
  -6   4   8      450.62      422.68      6.88 o 
  -5   4   8      275.60      260.02      7.32 o 
  -4   4   8        7.08        9.11      2.39 o 
  -3   4   8      236.63      213.62      4.10 o 
  -2   4   8      153.05      142.99      2.73 o 
  -1   4   8        2.22        0.59      4.31 o 
   0   4   8      125.94      126.00      4.70 o 
   1   4   8       11.43        8.54      2.15 o 
   2   4   8        0.08        4.38      2.14 o 
   3   4   8        7.72       13.77      2.24 o 
   4   4   8        2.51        5.98      2.32 o 
   5   4   8        0.04        1.19      2.40 o 
   6   4   8       77.95       82.64      5.16 o 
   7   4   8        2.24        9.12      5.50 o 
 -13   5   8       12.83        9.61      5.52 o 
 -12   5   8       20.82       21.23      2.72 o 
 -11   5   8       39.74       40.08      4.62 o 
 -10   5   8      165.08      194.20      3.15 o 
  -9   5   8       85.84       82.68      4.00 o 
  -8   5   8      683.76      630.75     29.34 o 
  -7   5   8      379.19      395.41     15.76 o 
  -6   5   8        0.01        2.61      2.15 o 
  -5   5   8      760.51      732.79      4.27 o 
  -4   5   8     1145.69     1143.27     25.17 o 
  -3   5   8      102.41      103.60      5.23 o 
  -2   5   8       59.30       54.59      2.82 o 
  -1   5   8      186.16      169.31      3.82 o 
   0   5   8       12.13       18.53      3.05 o 
   1   5   8       71.16       78.06      4.16 o 
   2   5   8      213.51      227.54      8.54 o 
   3   5   8        0.28        4.07      3.26 o 
   4   5   8       34.54       45.72      3.82 o 
   5   5   8      184.41      197.20      8.93 o 
   6   5   8        9.97        6.99      2.66 o 
   7   5   8       39.02       42.90      6.37 o 
 -13   6   8        5.81        7.52      5.29 o 
 -12   6   8        0.36        1.94      2.33 o 
 -11   6   8       11.18       12.62      2.95 o 
 -10   6   8        3.13       -1.25      3.80 o 
  -9   6   8       27.38       26.91      4.91 o 
  -8   6   8      121.40      123.97      6.15 o 
  -7   6   8       56.37       57.62      2.68 o 
  -6   6   8      650.12      650.75      5.12 o 
  -5   6   8       39.81       41.01     11.53 o 
  -4   6   8       11.81       10.80      2.57 o 
  -3   6   8      397.97      372.34      4.00 o 
  -2   6   8      242.50      225.25      4.68 o 
  -1   6   8        8.14       10.13      2.51 o 
   0   6   8       50.64       53.71      3.26 o 
   1   6   8       18.23       14.10      2.65 o 
   2   6   8       47.89       41.74      2.75 o 
   3   6   8      115.94      127.43      6.66 o 
   4   6   8       87.56      114.88      7.77 o 
   5   6   8       11.70       11.93      3.01 o 
   6   6   8       56.03       50.73      4.05 o 
 -12   7   8        2.56       -0.26      2.50 o 
 -11   7   8       72.70       75.66      7.32 o 
 -10   7   8        2.02        3.40      2.89 o 
  -9   7   8      165.74      157.17      3.39 o 
  -8   7   8       43.09       38.45      2.19 o 
  -7   7   8       61.28       54.86      2.34 o 
  -6   7   8       45.62       45.20      2.69 o 
  -5   7   8       28.17       21.54      5.80 o 
  -4   7   8       50.84       60.19      2.70 o 
  -3   7   8        1.45        1.66      2.54 o 
  -2   7   8      210.73      211.60      6.82 o 
  -1   7   8       21.06       18.10      3.22 o 
   0   7   8        1.58        7.64      4.41 o 
   1   7   8       68.10       66.33      4.90 o 
   2   7   8       55.36       63.88      5.00 o 
   3   7   8        3.37        5.44      3.04 o 
   4   7   8        0.66        4.02      3.60 o 
   5   7   8        8.83       10.01      3.88 o 
 -12   8   8       35.51       45.07      4.34 o 
 -11   8   8        0.17        1.61      3.15 o 
 -10   8   8       16.93       20.03      2.59 o 
  -9   8   8       14.19       20.62      2.86 o 
  -8   8   8       34.32       38.28      2.19 o 
  -7   8   8       54.31       53.55      2.45 o 
  -6   8   8       36.60       37.62     10.81 o 
  -5   8   8      104.15       92.56     26.08 o 
  -4   8   8       55.55       51.80      2.45 o 
  -3   8   8        0.87       -1.85      2.64 o 
  -2   8   8       79.87       87.09      2.83 o 
  -1   8   8        4.46       10.46      4.61 o 
   0   8   8       58.86       55.95      4.80 o 
   1   8   8       19.49       25.48      4.90 o 
   2   8   8       10.62       12.54      3.53 o 
   3   8   8       15.12       17.36      2.63 o 
   4   8   8        0.57        4.80      3.14 o 
   5   8   8       36.23       40.81      5.00 o 
 -11   9   8        1.79       -3.24      3.24 o 
 -10   9   8        1.76        2.26      2.71 o 
  -9   9   8       37.21       43.16      3.07 o 
  -8   9   8       63.39       72.68      3.75 o 
  -7   9   8       23.15       21.31      3.18 o 
  -6   9   8       23.35       18.29      6.01 o 
  -5   9   8        8.95        8.75      2.77 o 
  -4   9   8       55.04       54.81      2.26 o 
  -3   9   8       23.53       26.71      2.81 o 
  -2   9   8        7.73        9.81      2.75 o 
  -1   9   8        4.19        4.57      2.42 o 
   0   9   8        7.11       12.15      3.53 o 
   1   9   8        0.71        0.98      4.90 o 
   2   9   8       89.06       75.84      5.58 o 
   3   9   8       81.37      100.29     11.46 o 
   4   9   8       76.12       94.42      3.65 o 
 -10  10   8       69.03       69.23      3.71 o 
  -9  10   8        1.77        4.88      4.83 o 
  -8  10   8       26.54       30.03      4.14 o 
  -7  10   8       61.49       73.10      3.14 o 
  -6  10   8      149.68      152.86     37.83 o 
  -5  10   8        1.07        4.67      2.50 o 
  -4  10   8       76.10       83.28      4.83 o 
  -3  10   8       71.31       70.63      3.21 o 
  -2  10   8        5.10        2.71      2.91 o 
  -1  10   8        0.27        0.17      2.95 o 
   0  10   8        0.58        4.90      5.19 o 
   1  10   8       56.19       55.95      5.58 o 
   2  10   8        5.74        2.65      5.58 o 
  -9  11   8        1.41        3.62      3.55 o 
  -8  11   8       58.70       58.88      3.32 o 
  -7  11   8       88.10      104.04      2.95 o 
  -6  11   8       27.95       20.62      7.24 o 
  -5  11   8       69.05       59.49     17.76 o 
  -4  11   8      289.65      326.81      3.98 o 
  -3  11   8       35.26       35.91      2.73 o 
  -2  11   8      383.92      385.07      6.47 o 
  -1  11   8       12.03       14.13      3.06 o 
   0  11   8       40.06       32.33      4.12 o 
   1  11   8       44.81       52.52      5.78 o 
  -7  12   8       19.57       15.71      3.30 o 
  -6  12   8       30.31       19.05      8.17 o 
  -5  12   8       45.21       43.38     14.44 o 
  -4  12   8        1.54        3.88      3.20 o 
  -3  12   8       12.82       18.34      5.65 o 
  -2  12   8      174.53      171.87      4.47 o 
  -1  12   8       65.18       68.61      3.55 o 
  -1 -18   9      153.16      148.27      5.73 o 
   0 -18   9        0.17        2.33      4.05 o 
   1 -18   9        2.00        8.13      4.61 o 
  -4 -17   9        2.73       -2.94      5.78 o 
  -3 -17   9        5.31        4.76      6.07 o 
  -2 -17   9       22.41       23.62      3.26 o 
  -1 -17   9       21.45       23.18      3.17 o 
   0 -17   9        2.35        4.08      5.54 o 
   1 -17   9      155.98      173.89      4.36 o 
   2 -17   9        9.83        3.63      6.03 o 
   3 -17   9       33.86       16.76     15.43 o 
   4 -17   9       76.72       60.78      7.69 o 
  -6 -16   9       63.93       57.42      5.98 o 
  -5 -16   9        9.04       11.86      4.02 o 
  -4 -16   9       23.11       18.81      3.92 o 
  -3 -16   9        0.32        3.08      4.21 o 
  -2 -16   9        5.50        1.45      3.64 o 
  -1 -16   9       28.86       30.96      2.95 o 
   0 -16   9       61.85       71.35      3.04 o 
   1 -16   9       64.76       76.97     13.33 o 
   2 -16   9        0.42        2.70      5.78 o 
   3 -16   9       59.31       60.57     35.27 o 
   4 -16   9        9.79       20.11     10.78 o 
   5 -16   9       28.18       34.74      4.61 o 
  -7 -15   9       16.11       24.59     10.14 o 
  -6 -15   9        4.04        8.43      5.49 o 
  -5 -15   9        3.47       -3.82      3.82 o 
  -4 -15   9       49.15       53.41      5.24 o 
  -3 -15   9        8.52        8.99      3.57 o 
  -2 -15   9       27.60       31.41      2.88 o 
  -1 -15   9        2.54        4.11      2.84 o 
   0 -15   9       69.47       78.60      7.30 o 
   1 -15   9        0.02        5.38      3.28 o 
   2 -15   9      177.01      176.12     82.89 o 
   3 -15   9      183.93      207.20    115.23 o 
   4 -15   9       99.29      111.31     10.29 o 
   5 -15   9       96.53      113.01      3.18 o 
   6 -15   9      164.72      166.18      3.53 o 
  -8 -14   9       14.96       15.06      3.61 o 
  -7 -14   9       14.84       18.15      4.26 o 
  -6 -14   9        0.61       -2.55      3.72 o 
  -5 -14   9        0.54        7.25      3.43 o 
  -4 -14   9       13.66       16.48      3.18 o 
  -3 -14   9        0.55        2.98      3.36 o 
  -2 -14   9       71.77       67.08      3.49 o 
  -1 -14   9        0.04        3.99      3.32 o 
   0 -14   9        9.53       18.87      3.36 o 
   1 -14   9       56.52       57.81      4.56 o 
   2 -14   9       80.39       78.62     11.22 o 
   3 -14   9       79.54       76.84     50.80 o 
   4 -14   9      241.76      279.97     14.21 o 
   5 -14   9      103.94      117.38      8.77 o 
   6 -14   9       17.50       20.17      3.22 o 
   7 -14   9      112.26      112.48     14.40 o 
  -9 -13   9       15.47       15.46     11.32 o 
  -8 -13   9        4.76        5.04      4.40 o 
  -7 -13   9        2.11        7.97      3.15 o 
  -6 -13   9        5.58        3.04      5.00 o 
  -5 -13   9       58.74       49.19      3.43 o 
  -4 -13   9       63.91       72.85      4.56 o 
  -3 -13   9        0.13        0.88      6.17 o 
  -2 -13   9       18.49       23.15      4.80 o 
  -1 -13   9       70.80       59.99      5.00 o 
   0 -13   9        8.95       12.54      2.65 o 
   1 -13   9      161.22      180.32      3.08 o 
   2 -13   9        6.18        3.71      5.24 o 
   3 -13   9       16.94       19.29      5.00 o 
   4 -13   9        4.28        2.14      2.72 o 
   5 -13   9        0.02        3.93      4.56 o 
   6 -13   9        1.08        4.74      3.01 o 
   7 -13   9      176.54      191.61      5.49 o 
   8 -13   9       10.96        4.61      4.02 o 
 -10 -12   9        0.90        9.29      3.26 o 
  -9 -12   9       79.90       82.71     14.06 o 
  -8 -12   9        5.89       14.20      4.10 o 
  -7 -12   9        1.71       -3.86      3.86 o 
  -6 -12   9        1.69        8.13      4.80 o 
  -5 -12   9       30.99       30.86      4.61 o 
  -4 -12   9       13.44       18.07      3.58 o 
  -3 -12   9      140.26      135.31      4.36 o 
  -2 -12   9       32.26       38.63      2.66 o 
  -1 -12   9        4.92        8.09      3.82 o 
   0 -12   9        6.83       12.68      3.08 o 
   1 -12   9       32.20       37.82      5.24 o 
   2 -12   9        8.31       12.14      2.55 o 
   3 -12   9        7.47       21.12      3.32 o 
   4 -12   9        0.95        3.57      6.32 o 
   5 -12   9        8.98       12.24      2.81 o 
   6 -12   9        0.32       -1.63      2.92 o 
   7 -12   9       24.73       16.19      6.86 o 
   8 -12   9       19.06       11.86      4.31 o 
 -10 -11   9        1.07       -0.36      3.15 o 
  -9 -11   9       37.27       41.26      3.40 o 
  -8 -11   9        0.00        3.75      3.88 o 
  -7 -11   9        7.27        7.09      3.74 o 
  -6 -11   9        3.09        2.94      4.61 o 
  -5 -11   9        0.55        2.84      4.51 o 
  -4 -11   9      248.78      240.13      3.67 o 
  -3 -11   9       39.51       38.91      4.95 o 
  -2 -11   9      202.40      192.44      3.08 o 
  -1 -11   9       13.99       17.81      5.29 o 
   0 -11   9       80.36       94.34      2.78 o 
   1 -11   9        0.01        1.11      2.21 o 
   2 -11   9       53.94       58.30      3.19 o 
   3 -11   9       82.03      109.59      4.65 o 
   4 -11   9       16.26       13.58      2.84 o 
   5 -11   9       15.04       16.01      2.69 o 
   6 -11   9      108.76      116.54      8.82 o 
   7 -11   9        0.36       -1.40      3.03 o 
   8 -11   9        0.02        3.33      6.27 o 
 -11 -10   9       62.63       66.00      3.46 o 
 -10 -10   9       13.52       13.26      4.36 o 
  -9 -10   9        6.35        8.20      3.07 o 
  -8 -10   9        0.40       -0.69      2.79 o 
  -7 -10   9       46.35       45.90      3.39 o 
  -6 -10   9       58.16       62.07      2.75 o 
  -5 -10   9       27.19       24.01      4.51 o 
  -4 -10   9       70.24       76.70      5.24 o 
  -3 -10   9       51.87       45.97      2.52 o 
  -2 -10   9      452.24      445.73     11.56 o 
  -1 -10   9        4.68       -1.73      3.08 o 
   0 -10   9       10.64       11.99      2.52 o 
   1 -10   9       24.15       19.38     13.91 o 
   2 -10   9        1.57       -2.31      4.26 o 
   3 -10   9      196.43      205.79     13.37 o 
   4 -10   9       96.60      103.65      3.18 o 
   5 -10   9       43.60       40.55      6.61 o 
   6 -10   9      189.25      189.58      6.07 o 
   7 -10   9       15.29       22.81      3.04 o 
   8 -10   9       19.33       23.43      8.62 o 
   9 -10   9        6.30       11.94      4.02 o 
 -12  -9   9       13.40       15.55      4.36 o 
 -11  -9   9        7.16        6.81      3.81 o 
 -10  -9   9        6.05        2.91      5.34 o 
  -9  -9   9       44.01       38.77      2.85 o 
  -8  -9   9       49.14       51.35      2.77 o 
  -7  -9   9        3.62        1.80      3.15 o 
  -6  -9   9        1.16        1.08      3.12 o 
  -5  -9   9        0.90        2.74      4.31 o 
  -4  -9   9       10.70        4.02      4.31 o 
  -3  -9   9       40.98       46.24      3.04 o 
  -2  -9   9      143.55      140.81      3.39 o 
  -1  -9   9        0.15        4.09      3.05 o 
   0  -9   9      304.99      342.48     13.82 o 
   1  -9   9       45.76       46.23      3.15 o 
   2  -9   9        0.88       -2.33      5.00 o 
   3  -9   9        2.81        4.18      2.25 o 
   4  -9   9      149.33      128.96      8.23 o 
   5  -9   9       96.08       81.37     44.58 o 
   6  -9   9       22.60        8.44      7.99 o 
   7  -9   9      107.28      113.45      3.78 o 
   8  -9   9      156.48      165.95      4.56 o 
   9  -9   9        0.31        3.55      2.81 o 
 -12  -8   9       27.18       32.59      3.95 o 
 -11  -8   9        0.22       -1.97      3.03 o 
 -10  -8   9       26.77       28.61      4.02 o 
  -9  -8   9       10.05        7.64      2.41 o 
  -8  -8   9        4.13        6.89      2.02 o 
  -7  -8   9      156.37      138.33      3.50 o 
  -6  -8   9      153.46      148.99      7.30 o 
  -5  -8   9       59.71       61.34      4.61 o 
  -4  -8   9       62.28       60.94      4.61 o 
  -3  -8   9      102.18       95.92      4.95 o 
  -2  -8   9        3.72        7.00      2.97 o 
  -1  -8   9      157.85      155.84      4.80 o 
   0  -8   9       67.19       35.68     24.64 o 
   1  -8   9        0.43        4.05      2.59 o 
   2  -8   9       24.63       22.93      2.59 o 
   3  -8   9        0.02        3.21      2.48 o 
   4  -8   9        3.86        4.78      2.63 o 
   5  -8   9      215.77      209.34      4.26 o 
   6  -8   9       85.96       89.24      3.01 o 
   7  -8   9        2.06        6.22      2.75 o 
   8  -8   9       41.15       41.33      4.80 o 
   9  -8   9       89.59       96.37      8.38 o 
 -12  -7   9       55.71       63.41      5.19 o 
 -11  -7   9        0.02       -0.07      2.99 o 
 -10  -7   9       55.11       57.73      3.50 o 
  -9  -7   9        8.58       10.72      2.35 o 
  -8  -7   9      147.66      152.78      9.73 o 
  -7  -7   9       11.27       14.83      2.17 o 
  -6  -7   9        9.87       13.33      3.12 o 
  -5  -7   9      127.70      125.07      3.43 o 
  -4  -7   9     1518.40     1531.74      9.31 o 
  -3  -7   9      161.33      157.23      3.53 o 
  -2  -7   9      473.46      472.59     22.14 o 
  -1  -7   9       96.06       95.50      3.55 o 
   0  -7   9      249.71      264.19     13.91 o 
   1  -7   9       75.11       87.72      3.33 o 
   2  -7   9        4.55        8.23      3.82 o 
   3  -7   9      166.38      200.06      4.12 o 
   4  -7   9       69.44       61.54      8.57 o 
   5  -7   9        0.46        3.20      3.15 o 
   6  -7   9       47.48       51.08      2.86 o 
   7  -7   9       27.89       33.87      2.86 o 
   8  -7   9       29.62       31.77      5.14 o 
   9  -7   9       33.90       32.88      3.95 o 
 -13  -6   9       51.40       56.30      4.85 o 
 -12  -6   9        4.74        5.19      3.74 o 
 -11  -6   9       13.86        9.28      2.56 o 
 -10  -6   9        0.82        0.92      2.70 o 
  -9  -6   9        3.22        0.36      2.60 o 
  -8  -6   9      110.17       92.44      3.29 o 
  -7  -6   9       48.88       44.60      2.60 o 
  -6  -6   9      824.87      835.58     55.52 o 
  -5  -6   9      680.62      659.12      4.36 o 
  -4  -6   9       15.96       14.11      4.21 o 
  -3  -6   9      507.95      480.42     18.18 o 
  -2  -6   9      264.05      258.84      4.70 o 
  -1  -6   9        5.87        3.21      3.63 o 
   0  -6   9      269.17      298.46      5.58 o 
   1  -6   9       57.62       46.93      3.08 o 
   2  -6   9        3.54        5.27      5.24 o 
   3  -6   9      577.58      424.52    139.87 o 
   4  -6   9       21.94       23.79      3.05 o 
   5  -6   9        4.96        6.16      2.63 o 
   6  -6   9       25.67       33.09      2.75 o 
   7  -6   9      110.35      106.88     13.18 o 
   8  -6   9       23.96       30.31      3.72 o 
   9  -6   9       68.62       79.64      4.95 o 
 -13  -5   9       25.93       24.57      3.26 o 
 -12  -5   9        2.88        7.06      3.03 o 
 -11  -5   9        4.89        6.05      3.09 o 
 -10  -5   9        1.07        6.24      2.72 o 
  -9  -5   9       16.86       15.69      2.66 o 
  -8  -5   9        1.44        3.62      2.49 o 
  -7  -5   9        5.23        6.72      1.97 o 
  -6  -5   9      232.84      227.07      9.83 o 
  -5  -5   9        0.65        0.25      2.13 o 
  -4  -5   9      154.11      160.05      2.99 o 
  -3  -5   9       94.89       78.39      4.90 o 
  -2  -5   9       43.23       41.13     20.43 o 
  -1  -5   9       45.47       51.79      4.41 o 
   0  -5   9       14.76        9.23      3.25 o 
   1  -5   9       44.51       32.85     22.05 o 
   2  -5   9      189.99      183.21      6.52 o 
   3  -5   9        4.03        4.15      3.08 o 
   4  -5   9        0.14        1.13      4.46 o 
   5  -5   9      261.52      286.61    151.68 o 
   6  -5   9       19.85       12.77      5.14 o 
   7  -5   9       65.06       73.77     10.29 o 
   8  -5   9       16.32        0.62     12.10 o 
   9  -5   9       27.90       -3.92      3.92 o 
 -13  -4   9       46.67       40.17      4.02 o 
 -12  -4   9        0.07       -1.18      5.10 o 
 -11  -4   9       64.58       70.74      5.00 o 
 -10  -4   9       43.03       20.09      4.70 o 
  -9  -4   9        1.87        3.35      2.56 o 
  -8  -4   9       82.53       80.52      6.23 o 
  -7  -4   9      363.02      359.03     12.18 o 
  -6  -4   9      235.72      264.30      9.64 o 
  -5  -4   9        7.80       13.98      2.59 o 
  -4  -4   9      293.70      294.28     10.91 o 
  -3  -4   9      119.71      138.74      7.45 o 
  -2  -4   9        0.02        2.00      4.02 o 
  -1  -4   9       77.30       70.34     44.24 o 
   0  -4   9      225.67      222.40      7.84 o 
   1  -4   9      253.34      258.98      4.27 o 
   2  -4   9       40.28       40.45      5.58 o 
   3  -4   9      310.36      323.44    169.61 o 
   4  -4   9       26.29       24.06     16.75 o 
   5  -4   9      166.84      158.74     10.83 o 
   6  -4   9      127.33      121.47      4.85 o 
   7  -4   9        4.24        2.20      3.67 o 
   8  -4   9       20.64       23.42      5.19 o 
   9  -4   9        2.35       19.20      5.58 o 
 -13  -3   9       47.97       54.58      5.58 o 
 -12  -3   9       48.12       47.62      3.72 o 
 -11  -3   9        0.28       -3.43      3.43 o 
 -10  -3   9       47.88       44.29      3.33 o 
  -9  -3   9        3.21        4.88      2.56 o 
  -8  -3   9        6.81        7.87      3.01 o 
  -7  -3   9       24.53       28.03      2.66 o 
  -6  -3   9        2.06        2.18      2.57 o 
  -5  -3   9      704.52      669.26      8.79 o 
  -4  -3   9      324.79      344.28      5.11 o 
  -3  -3   9        9.86       20.28      4.02 o 
  -1  -3   9      308.92      330.98      9.60 o 
   0  -3   9      195.96      208.19     21.95 o 
   1  -3   9        1.01        1.93      3.25 o 
   2  -3   9      104.07      138.07      7.45 o 
   3  -3   9      502.00      510.44     21.80 o 
   4  -3   9      659.42      663.10     34.00 o 
   5  -3   9       17.21       22.34      3.23 o 
   6  -3   9       12.07       13.33      3.33 o 
   7  -3   9      182.76      194.40      5.49 o 
   8  -3   9       53.51       50.56      5.39 o 
   9  -3   9       25.79       33.12      5.68 o 
 -13  -2   9      159.42      164.51      5.88 o 
 -12  -2   9       48.49       52.32      3.82 o 
 -11  -2   9       75.13       86.32      5.10 o 
 -10  -2   9       88.40      104.35      5.10 o 
  -9  -2   9       32.52       34.65      3.77 o 
  -8  -2   9       83.05       90.71      3.36 o 
  -7  -2   9       64.76       70.78      3.22 o 
  -6  -2   9       17.14       12.87      2.54 o 
  -5  -2   9        0.41       -0.26      2.19 o 
  -4  -2   9        0.66        2.84      2.74 o 
  -3  -2   9      166.66      177.44      4.61 o 
  -2  -2   9      176.50      224.67      3.92 o 
  -1  -2   9        0.53        4.61      3.92 o 
   0  -2   9      153.46        0.39      5.00 o 
   1  -2   9       28.61       32.92      5.39 o 
   2  -2   9      977.71     1074.95      8.23 o 
   3  -2   9        1.25        3.72      4.31 o 
   4  -2   9        3.99        4.21      4.41 o 
   5  -2   9       10.65       16.95      4.61 o 
   6  -2   9      266.28      278.07      5.58 o 
   7  -2   9       63.91       63.88      5.19 o 
   8  -2   9        3.55        3.23      3.72 o 
   9  -2   9      152.69      148.15      6.17 o 
 -13  -1   9       23.19       22.93      5.29 o 
 -12  -1   9      216.38      245.54      4.51 o 
 -11  -1   9       11.96       13.94      4.56 o 
 -10  -1   9       11.09       10.96      2.65 o 
  -9  -1   9       58.09       60.76      4.37 o 
  -8  -1   9        0.55        0.41      2.48 o 
  -7  -1   9       31.60       40.78     25.67 o 
  -6  -1   9      155.61      144.11     75.40 o 
  -5  -1   9        5.37        8.64      3.20 o 
  -4  -1   9        0.94        2.74      2.84 o 
  -3  -1   9        5.44       14.01      2.94 o 
  -2  -1   9      168.23      164.90      4.51 o 
  -1  -1   9       78.53       91.40      5.17 o 
   0  -1   9        0.85        2.83      2.64 o 
   1  -1   9       50.60       44.66      3.05 o 
   2  -1   9        0.19        3.14      4.31 o 
   3  -1   9        0.00        6.47      4.21 o 
   4  -1   9       69.28       73.68      4.70 o 
   5  -1   9       95.25      108.07      4.90 o 
   6  -1   9       12.85       14.70      3.33 o 
   7  -1   9       11.86       13.13      5.00 o 
   8  -1   9      236.18      247.80      6.07 o 
   9  -1   9      282.49      281.77      9.65 o 
 -14   0   9        1.29        8.03      5.78 o 
 -13   0   9       13.28        4.93      4.12 o 
 -12   0   9       59.29       63.85     33.56 o 
 -11   0   9       91.74       85.70     50.31 o 
 -10   0   9       78.12       87.09     47.13 o 
  -9   0   9       21.37       11.82     11.66 o 
  -8   0   9        9.18        4.22      2.26 o 
  -7   0   9        1.17        2.77      1.84 o 
  -6   0   9        0.01        3.58      2.88 o 
  -5   0   9       21.40       21.89      3.44 o 
  -4   0   9       18.17       18.81      4.12 o 
  -3   0   9       13.75       16.66      4.12 o 
  -2   0   9       11.53       12.15      2.84 o 
  -1   0   9      116.88      109.08     28.93 o 
   0   0   9        2.91        2.80      2.53 o 
   1   0   9      254.04      245.70     60.73 o 
   2   0   9      286.55      245.61    115.86 o 
   3   0   9      211.68      201.38     13.96 o 
   4   0   9        0.38        2.35      2.15 o 
   5   0   9      203.55      192.02      3.81 o 
   6   0   9        2.60        1.51      2.84 o 
   7   0   9       85.96       92.98      3.92 o 
   8   0   9       24.22       15.70      3.91 o 
 -13   1   9      353.67      298.34    155.94 o 
 -12   1   9       21.47        6.61      6.22 o 
 -11   1   9       46.07       38.79     24.10 o 
 -10   1   9       80.39       71.32     22.45 o 
  -9   1   9      202.11      205.67     58.55 o 
  -8   1   9       64.45       46.35     13.35 o 
  -7   1   9       27.21       28.19      2.15 o 
  -6   1   9        4.66        9.94      2.15 o 
  -5   1   9      100.47       97.97      2.73 o 
  -4   1   9      498.23      500.71     20.63 o 
  -3   1   9      116.93      117.02      3.89 o 
  -2   1   9       69.49       54.22      3.87 o 
  -1   1   9        0.81       -0.33      2.71 o 
   0   1   9       22.97       28.35      2.70 o 
   1   1   9       12.47       15.30      2.37 o 
   2   1   9       28.03       33.51      3.15 o 
   3   1   9      147.10      123.49     32.00 o 
   4   1   9       63.62       61.89     15.10 o 
   5   1   9        2.60        4.24      3.29 o 
   6   1   9       10.65       15.97      4.80 o 
   7   1   9       12.62       11.52      3.04 o 
   8   1   9       44.54       36.12      4.02 o 
 -13   2   9      148.94      101.23     25.57 o 
 -12   2   9      677.37      773.42    201.14 o 
 -11   2   9       37.51       26.82     10.88 o 
 -10   2   9      167.93      150.16     37.31 o 
  -9   2   9       63.46       51.56      8.08 o 
  -8   2   9       28.37       34.12      2.01 o 
  -7   2   9      316.20      293.07      7.34 o 
  -6   2   9      174.52      169.93      7.11 o 
  -5   2   9      120.53      106.05     16.62 o 
  -4   2   9      375.00      380.51      4.75 o 
  -3   2   9       48.33       37.16     23.66 o 
  -2   2   9      697.43      694.57      8.33 o 
  -1   2   9      391.53      383.10     19.49 o 
   0   2   9      186.80      176.13      4.61 o 
   1   2   9        8.78       17.04      2.46 o 
   2   2   9        0.46        3.50      2.51 o 
   3   2   9       72.85       72.58      2.70 o 
   4   2   9        0.03       -1.06      2.28 o 
   5   2   9        0.07        4.16      3.39 o 
   6   2   9        2.59        5.43      3.05 o 
   7   2   9        9.98        7.95      2.66 o 
   8   2   9       54.25       47.82      3.12 o 
 -13   3   9        2.43        1.58      2.76 o 
 -12   3   9       76.70       80.55     13.09 o 
 -11   3   9       23.57       18.05      4.55 o 
 -10   3   9       72.92       83.84      3.15 o 
  -9   3   9      371.59      381.54      9.31 o 
  -8   3   9       55.55       54.42      3.29 o 
  -7   3   9      269.89      249.87      2.98 o 
  -6   3   9       87.86       88.70      2.42 o 
  -5   3   9        3.14        6.38      1.76 o 
  -4   3   9      322.93      330.97     50.96 o 
  -3   3   9      151.49      129.87     27.80 o 
  -2   3   9       98.28      108.21      6.37 o 
  -1   3   9       37.23       38.18      3.87 o 
   0   3   9      358.56      360.94     24.07 o 
   1   3   9       10.73       12.06      3.08 o 
   2   3   9       11.13       12.25      2.55 o 
   3   3   9        1.94        2.89      2.25 o 
   4   3   9       43.28       47.31      2.85 o 
   5   3   9       87.67       86.11      6.27 o 
   6   3   9        0.24        0.78      3.44 o 
   7   3   9       35.83       24.76     11.09 o 
 -13   4   9        9.04       11.43      3.22 o 
 -12   4   9      307.73      318.92      7.39 o 
 -11   4   9       84.77       97.29      4.99 o 
 -10   4   9       24.63       33.35      3.54 o 
  -9   4   9       69.38       77.15      3.31 o 
  -8   4   9       24.06       23.77      3.09 o 
  -7   4   9      241.61      240.74      3.72 o 
  -6   4   9       10.11       11.95      1.92 o 
  -5   4   9       77.02       68.16      1.96 o 
  -4   4   9      307.91      322.31     50.67 o 
  -3   4   9      242.80      225.00      2.69 o 
  -2   4   9      381.31      376.36      6.91 o 
  -1   4   9       28.86       30.49      2.48 o 
   0   4   9       45.99       47.23      4.51 o 
   1   4   9       35.81       40.35      3.16 o 
   2   4   9        0.00        1.34      2.26 o 
   3   4   9       12.34       11.74      2.68 o 
   4   4   9        2.87        9.85      3.39 o 
   5   4   9       20.56       24.44      4.12 o 
   6   4   9       88.98       95.56      2.92 o 
   7   4   9       32.51       21.27      8.54 o 
 -13   5   9      142.42      159.86      7.24 o 
 -12   5   9       38.36       48.31      3.17 o 
 -11   5   9       12.72       16.09      2.47 o 
 -10   5   9       24.61       26.16      2.44 o 
  -9   5   9       18.19       20.90      2.43 o 
  -8   5   9       65.65       68.19      7.18 o 
  -7   5   9        1.39        1.45      3.92 o 
  -6   5   9       26.74       25.53      3.11 o 
  -5   5   9      247.27      249.49      6.08 o 
  -4   5   9       23.55       19.19      4.59 o 
  -3   5   9        9.55       10.57      1.72 o 
  -2   5   9       33.37       32.74      8.48 o 
  -1   5   9      131.69      136.68      4.70 o 
   0   5   9        4.57        9.40      3.12 o 
   1   5   9       53.29       60.65      2.72 o 
   2   5   9       10.00       16.23      2.71 o 
   3   5   9       17.10       22.04      3.81 o 
   4   5   9       21.53       24.47     10.91 o 
   5   5   9       51.81       61.86      3.78 o 
   6   5   9       20.59       23.84      3.34 o 
 -12   6   9       27.43       28.40      4.94 o 
 -11   6   9       32.55       37.62      3.37 o 
 -10   6   9       83.56       78.86      2.66 o 
  -9   6   9       85.56       76.61     20.03 o 
  -8   6   9      125.00      116.92      2.93 o 
  -7   6   9       10.81        9.48      2.27 o 
  -6   6   9        0.00       -0.12      3.18 o 
  -5   6   9       99.02      101.06      6.27 o 
  -4   6   9        6.78        9.05      4.31 o 
  -3   6   9      162.61      167.95      7.62 o 
  -2   6   9        1.23        7.25      6.22 o 
  -1   6   9      146.22      148.15      5.10 o 
   0   6   9       18.87       18.61      2.68 o 
   1   6   9       19.32       32.17      3.39 o 
   2   6   9       21.88       21.44      3.35 o 
   3   6   9       44.11       47.29      7.15 o 
   4   6   9       59.17       66.55      5.49 o 
   5   6   9        2.66        4.20      4.36 o 
 -12   7   9      298.50      297.02      9.02 o 
 -11   7   9       20.34       19.65      2.94 o 
 -10   7   9        0.05        2.86      4.37 o 
  -9   7   9       94.76       94.09      3.07 o 
  -8   7   9       30.19       35.24      3.10 o 
  -7   7   9        6.27        8.17      2.71 o 
  -6   7   9       12.86       13.46      2.31 o 
  -5   7   9        2.36        1.74      2.31 o 
  -4   7   9       29.62       36.63      2.66 o 
  -3   7   9        1.37        4.35      2.62 o 
  -2   7   9        2.70        4.82      3.22 o 
  -1   7   9        0.81        1.37      3.33 o 
   0   7   9        9.13        7.74      4.80 o 
   1   7   9       22.85       22.14      4.80 o 
   2   7   9       13.24       21.24      3.53 o 
   3   7   9        0.18        6.22      3.67 o 
   4   7   9        0.81       -4.02      4.41 o 
 -11   8   9      115.40      109.61      5.41 o 
 -10   8   9       98.25       93.68      7.62 o 
  -9   8   9       81.86       84.63      2.79 o 
  -8   8   9        0.02        8.49      2.57 o 
  -7   8   9       49.78       53.57      5.33 o 
  -6   8   9        5.26        9.80      4.48 o 
  -5   8   9       42.27       30.34     10.61 o 
  -4   8   9       78.66       72.38      4.22 o 
  -3   8   9       15.36       13.84      3.26 o 
  -2   8   9      195.26      209.56      3.31 o 
  -1   8   9        4.26        7.25      4.90 o 
   0   8   9        5.01       11.86      4.90 o 
   1   8   9      140.71      149.32      5.58 o 
   2   8   9        2.64       -0.05      3.74 o 
   3   8   9        0.83        6.14      4.85 o 
   4   8   9        0.18        6.89      4.05 o 
 -10   9   9      118.64      105.82      3.49 o 
  -9   9   9       29.30       36.01      2.74 o 
  -8   9   9       34.24       42.62      2.66 o 
  -7   9   9        0.03       -0.90      2.57 o 
  -6   9   9       11.94        7.45      5.20 o 
  -5   9   9        8.90        8.03      2.88 o 
  -4   9   9       20.55       28.79      9.35 o 
  -3   9   9       15.56       12.33      2.52 o 
  -2   9   9       22.41       27.77      5.49 o 
  -1   9   9        2.72        1.37      5.10 o 
   0   9   9        5.28        9.70      3.72 o 
   1   9   9        0.08       -5.29      5.29 o 
   2   9   9      130.25      147.64     16.61 o 
  -9  10   9        8.05       12.42      3.24 o 
  -8  10   9      102.77      106.08      3.20 o 
  -7  10   9       39.82       37.64      2.42 o 
  -6  10   9       30.21       27.10     10.24 o 
  -5  10   9        1.64        2.34      2.11 o 
  -4  10   9        1.94        7.43      3.03 o 
  -3  10   9        8.47       12.57      5.83 o 
  -2  10   9        1.37        2.12      3.23 o 
  -1  10   9        4.08        5.98      5.39 o 
   0  10   9        1.49        2.74      5.49 o 
   1  10   9        1.60       -3.33      5.58 o 
  -7  11   9        9.30       33.36     13.45 o 
  -6  11   9       39.43       32.65     10.64 o 
  -5  11   9       70.98       54.14     17.93 o 
  -4  11   9        2.21        6.54      3.15 o 
  -3  11   9      158.70      142.13      4.33 o 
  -2  11   9       30.09       35.75      4.05 o 
  -1  11   9        1.41       -0.88      5.68 o 
  -4 -17  10       81.22       87.01      6.07 o 
  -3 -17  10      332.94      342.00      7.84 o 
  -2 -17  10       28.60       31.45      3.98 o 
  -1 -17  10       60.75       62.27     10.53 o 
   0 -17  10      229.06      261.32      4.36 o 
   1 -17  10       40.35       36.07      6.37 o 
   2 -17  10       15.83       10.60      3.98 o 
   3 -17  10       30.30       29.91     14.21 o 
  -6 -16  10       19.45       10.97      5.88 o 
  -5 -16  10       15.39       33.31      5.58 o 
  -4 -16  10        6.89       13.65      3.15 o 
  -3 -16  10       14.65       19.91      4.16 o 
  -2 -16  10      105.09      104.21      4.56 o 
  -1 -16  10       21.22       27.91      3.70 o 
   0 -16  10       19.74       28.74      4.26 o 
   1 -16  10       27.20       33.57      7.10 o 
   2 -16  10       87.31       71.36     43.60 o 
   3 -16  10       67.06       59.90     21.56 o 
   4 -16  10       15.94       14.82      4.51 o 
   5 -16  10        0.67       -3.33      3.33 o 
  -7 -15  10        6.44        6.23      4.12 o 
  -6 -15  10       25.10       21.07      5.68 o 
  -5 -15  10       45.12       52.91      5.49 o 
  -4 -15  10        0.08        1.23      5.68 o 
  -3 -15  10        0.04       12.42      4.75 o 
  -2 -15  10       28.29       26.67      3.64 o 
  -1 -15  10       16.02       16.02      2.95 o 
   0 -15  10       31.11       36.43      4.36 o 
   1 -15  10      104.21      129.18      6.96 o 
   2 -15  10        3.07        1.88      5.24 o 
   3 -15  10       34.24       35.94      3.74 o 
   4 -15  10       20.18       24.57      6.22 o 
   5 -15  10        4.54        9.61      3.88 o 
   6 -15  10       10.47       18.69      4.16 o 
  -8 -14  10       42.71       40.78      5.05 o 
  -7 -14  10        2.48        5.38      3.19 o 
  -6 -14  10       36.74       42.43      5.39 o 
  -5 -14  10        0.13       -3.72      5.10 o 
  -4 -14  10        0.20        0.15      3.46 o 
  -3 -14  10       39.18       41.74      3.53 o 
  -2 -14  10       74.67       65.97      6.52 o 
  -1 -14  10        0.17        0.60      2.79 o 
   0 -14  10       73.59       73.10      2.56 o 
   1 -14  10       25.40       25.31      6.03 o 
   2 -14  10       80.59       81.09     43.70 o 
   3 -14  10        8.71       18.96      3.57 o 
   4 -14  10       88.51       98.05      5.68 o 
   5 -14  10       17.65       20.58      7.50 o 
   6 -14  10        0.00        4.39      4.02 o 
  -9 -13  10       54.61       58.94      3.67 o 
  -8 -13  10        0.83        2.50      3.97 o 
  -7 -13  10        0.76        4.26      3.57 o 
  -6 -13  10       12.75       13.42      5.10 o 
  -5 -13  10       16.46       13.13      4.90 o 
  -4 -13  10        0.62        3.75      2.70 o 
  -3 -13  10      101.58       96.67      3.53 o 
  -2 -13  10       48.90       55.11      5.83 o 
  -1 -13  10       11.62       10.15      3.22 o 
   0 -13  10        0.44       -0.26      3.29 o 
   1 -13  10       52.52       45.51      3.39 o 
   2 -13  10       63.87       52.47     32.68 o 
   3 -13  10       12.70       14.97      3.28 o 
   4 -13  10        0.01        0.89      7.50 o 
   5 -13  10       28.36       36.69      3.71 o 
   6 -13  10        2.38        3.11      3.77 o 
   7 -13  10       61.06       53.57      3.43 o 
 -10 -12  10       42.85       54.57      3.48 o 
  -9 -12  10       18.72       20.27      3.38 o 
  -8 -12  10        0.37       -3.38      3.67 o 
  -7 -12  10        3.48        4.36      2.88 o 
  -6 -12  10       56.56       52.52      3.63 o 
  -5 -12  10        7.52       10.88      3.43 o 
  -4 -12  10       77.79       64.76      5.93 o 
  -3 -12  10        4.59        1.06      2.61 o 
  -2 -12  10       76.50       87.19      2.86 o 
  -1 -12  10       25.17       30.79      2.73 o 
   0 -12  10        5.40       11.57      4.56 o 
   1 -12  10        3.46        6.01      7.59 o 
   2 -12  10       16.01       28.94      5.68 o 
   3 -12  10      249.67      255.03      6.03 o 
   4 -12  10       24.04       21.70      3.43 o 
   5 -12  10        1.81        2.06      3.38 o 
   6 -12  10       16.98       20.11      6.42 o 
   7 -12  10       55.55       42.22     29.44 o 
 -10 -11  10        0.07        1.74      3.84 o 
  -9 -11  10       14.60       15.71      3.05 o 
  -8 -11  10        6.78       10.90      3.88 o 
  -7 -11  10        1.65        4.54      3.36 o 
  -6 -11  10        0.83       -1.67      4.61 o 
  -5 -11  10       81.00       73.29      4.90 o 
  -4 -11  10        6.55        6.23      3.15 o 
  -3 -11  10      370.55      334.91      3.53 o 
  -2 -11  10      161.41      122.52      5.68 o 
  -1 -11  10       71.46       72.02      3.67 o 
   0 -11  10      211.55      180.52      4.75 o 
   1 -11  10       11.82        2.40      3.12 o 
   2 -11  10       14.22       20.33      6.81 o 
   3 -11  10       21.88       16.58      4.46 o 
   4 -11  10        5.33        5.92      4.56 o 
   5 -11  10       19.89       16.60      2.49 o 
   6 -11  10        2.89        2.37      2.92 o 
   7 -11  10        1.68        1.30      3.78 o 
   8 -11  10       36.21       40.90      3.37 o 
 -11 -10  10       83.53       99.16      4.70 o 
 -10 -10  10        0.00       -1.50      3.18 o 
  -9 -10  10        3.07        1.21      2.90 o 
  -8 -10  10       32.74       30.19      3.67 o 
  -7 -10  10       22.62       14.05      3.33 o 
  -6 -10  10        1.42        2.58      3.22 o 
  -5 -10  10        5.36        8.62      4.51 o 
  -4 -10  10       19.49       18.56      3.77 o 
  -3 -10  10      482.96      415.37      7.50 o 
  -2 -10  10      249.74      252.29      9.01 o 
  -1 -10  10      224.28      185.17      4.65 o 
   0 -10  10      192.22      115.53     12.10 o 
   1 -10  10      129.22      168.09     48.01 o 
   2 -10  10      103.04       81.66      2.85 o 
   3 -10  10       39.66       32.16      4.16 o 
   4 -10  10       50.95       46.83      5.34 o 
   5 -10  10       19.50       26.15      3.72 o 
   6 -10  10       35.21       28.59     18.22 o 
   7 -10  10       60.04       57.30      8.13 o 
   8 -10  10       32.99       36.04      3.38 o 
 -12  -9  10      159.15      184.99      4.80 o 
 -11  -9  10        3.32        5.09      4.56 o 
 -10  -9  10       27.75       23.05      2.63 o 
  -9  -9  10        3.13        6.69      2.79 o 
  -8  -9  10       17.53       15.72      2.32 o 
  -7  -9  10       71.47       64.90      7.50 o 
  -6  -9  10        0.02       -0.34      3.12 o 
  -5  -9  10       47.85       59.38      4.70 o 
  -4  -9  10      607.73      599.06      5.68 o 
  -3  -9  10       39.47       35.63      3.18 o 
  -2  -9  10      201.38      179.67      3.67 o 
  -1  -9  10       46.60       40.13      3.28 o 
   0  -9  10        0.03        1.69      3.08 o 
   1  -9  10      216.20      191.77      4.70 o 
   2  -9  10      620.29      501.70      4.33 o 
   3  -9  10      101.83       98.70      2.53 o 
   4  -9  10      321.70      297.95     11.32 o 
   5  -9  10      236.26      234.11     16.85 o 
   6  -9  10        8.57       11.91      2.49 o 
   7  -9  10        1.75        7.79      2.92 o 
   8  -9  10      107.67      117.79      4.12 o 
 -12  -8  10        0.11        2.54      3.98 o 
 -11  -8  10        1.77        2.60      3.67 o 
 -10  -8  10        4.74        4.81      3.04 o 
  -9  -8  10        3.11        5.87      2.71 o 
  -8  -8  10        7.99        8.80      2.29 o 
  -7  -8  10      148.79      153.70     10.96 o 
  -6  -8  10       39.47       39.88      3.15 o 
  -5  -8  10       51.85       54.28      4.51 o 
  -4  -8  10      582.18      597.78      6.76 o 
  -3  -8  10      779.67      760.36     50.02 o 
  -2  -8  10       75.52       68.95      3.36 o 
  -1  -8  10        0.06        2.86      5.44 o 
   0  -8  10       21.46       26.92      3.15 o 
   1  -8  10      225.67      244.45      8.52 o 
   2  -8  10        5.70       10.73      3.08 o 
   3  -8  10       43.02       24.11      7.20 o 
   4  -8  10      261.03      219.06    118.80 o 
   5  -8  10       60.34       66.83      2.91 o 
   6  -8  10       99.30      102.13      5.88 o 
   7  -8  10       35.81       38.54      7.64 o 
   8  -8  10        9.76       18.50      5.68 o 
 -12  -7  10       22.35       25.95     17.49 o 
 -11  -7  10        2.16        5.57      3.01 o 
 -10  -7  10       23.14       22.97      3.07 o 
  -9  -7  10       30.37       26.75      2.39 o 
  -8  -7  10       17.30       16.28      2.28 o 
  -7  -7  10       31.65       31.81      2.60 o 
  -6  -7  10      321.88      306.36     12.10 o 
  -5  -7  10       90.86       88.51      3.32 o 
  -4  -7  10        3.87       -0.20      4.31 o 
  -3  -7  10       69.50       65.52      3.25 o 
  -2  -7  10      959.41      990.03     58.94 o 
  -1  -7  10      127.11      116.73     65.11 o 
   0  -7  10       14.90       17.57      3.77 o 
   1  -7  10      114.50       96.60      7.99 o 
   2  -7  10        6.64        9.41      3.05 o 
   3  -7  10      122.30      104.32     61.39 o 
   4  -7  10      117.75      116.71      3.50 o 
   5  -7  10       22.02       22.89      5.68 o 
   6  -7  10       54.91       63.50      2.63 o 
   7  -7  10       16.62       24.69      9.21 o 
   8  -7  10       38.18       41.80      3.95 o 
   9  -7  10       30.16       36.60      4.30 o 
 -13  -6  10       62.45       53.70     10.14 o 
 -12  -6  10      200.40      165.91     82.30 o 
 -11  -6  10        0.40        1.13      3.60 o 
 -10  -6  10        0.10        2.77      2.77 o 
  -9  -6  10      252.34      236.32     12.22 o 
  -8  -6  10      163.07      132.84      2.89 o 
  -7  -6  10      114.63      128.35      8.04 o 
  -6  -6  10      116.46      124.46      3.31 o 
  -5  -6  10       76.83       80.88      3.36 o 
  -4  -6  10      496.00      464.63      6.96 o 
  -3  -6  10       19.87       20.58      5.49 o 
  -2  -6  10        9.19        6.25      4.46 o 
  -1  -6  10       56.65       51.34      3.51 o 
   0  -6  10        6.92       13.25      2.98 o 
   1  -6  10       50.69       35.20     24.35 o 
   2  -6  10        5.69       10.29      3.08 o 
   3  -6  10      189.60      190.71      3.64 o 
   4  -6  10      181.35      204.05      3.67 o 
   5  -6  10      187.16      188.39     15.19 o 
   6  -6  10       30.89       37.00      4.31 o 
   7  -6  10        2.18       -1.41      4.46 o 
   8  -6  10        5.12        6.55      3.81 o 
   9  -6  10        0.49        6.28      4.12 o 
 -13  -5  10       70.96       68.93      9.80 o 
 -12  -5  10        6.51       13.03      3.71 o 
 -11  -5  10        2.53        3.23      5.44 o 
 -10  -5  10        0.00        2.52      2.73 o 
  -9  -5  10        0.19        0.90      2.90 o 
  -8  -5  10      108.55      114.79      4.93 o 
  -7  -5  10      558.47      510.15     22.25 o 
  -6  -5  10       51.62       52.13      2.75 o 
  -5  -5  10      983.54      982.12     21.21 o 
  -4  -5  10      326.96      347.40      4.35 o 
  -3  -5  10        6.01        0.37      2.90 o 
  -2  -5  10     1033.40     1022.09     50.90 o 
  -1  -5  10        6.93        2.94      2.98 o 
   0  -5  10       36.58       31.16     15.43 o 
   1  -5  10      328.03      361.89     16.75 o 
   2  -5  10       19.67       16.34      3.54 o 
   3  -5  10        8.60       16.02      3.38 o 
   4  -5  10        4.38        5.78      3.12 o 
   5  -5  10       40.62       42.48      4.56 o 
   6  -5  10      305.21      287.90    155.84 o 
   7  -5  10       71.41       70.80     11.71 o 
   8  -5  10       25.25       -2.74      5.29 o 
   9  -5  10        4.50       -2.84      4.02 o 
 -13  -4  10       31.39       33.28     11.32 o 
 -12  -4  10       43.29       47.74      4.31 o 
 -11  -4  10        1.48        3.91      3.50 o 
 -10  -4  10       96.07      103.88      3.39 o 
  -9  -4  10        1.56        4.29      2.78 o 
  -8  -4  10       21.50        9.19      3.14 o 
  -7  -4  10        6.73        3.45      2.77 o 
  -6  -4  10      564.03      557.37     17.45 o 
  -5  -4  10       30.59       31.60      2.88 o 
  -4  -4  10      152.92      160.39      4.09 o 
  -3  -4  10        9.89       11.66      4.12 o 
  -2  -4  10      323.36      289.44     12.74 o 
  -1  -4  10        3.54        2.82      3.85 o 
   0  -4  10      481.41      506.15     31.40 o 
   1  -4  10      890.25      964.44     39.29 o 
   2  -4  10        1.90        1.42      3.15 o 
   3  -4  10      864.99      750.56    369.10 o 
   4  -4  10        5.28        4.46      4.02 o 
   5  -4  10       11.67        5.96      4.16 o 
   6  -4  10      114.96      229.08      5.49 o 
   7  -4  10       16.28       19.69      5.29 o 
   8  -4  10      156.02       -3.53      5.58 o 
 -13  -3  10      132.24      159.22      4.51 o 
 -12  -3  10       13.65       31.75      5.19 o 
 -11  -3  10        5.93       -3.14      5.00 o 
 -10  -3  10        1.60        4.14      2.72 o 
  -9  -3  10        6.35        7.25      3.19 o 
  -8  -3  10       83.35       82.42      2.41 o 
  -7  -3  10      149.39      132.20      4.63 o 
  -6  -3  10       46.73       47.53      2.95 o 
  -5  -3  10        1.66        0.43      3.07 o 
  -4  -3  10      547.58      563.20      4.90 o 
  -3  -3  10       68.43       88.28      3.23 o 
  -2  -3  10      333.90      341.76      5.10 o 
  -1  -3  10      598.71      562.41     15.29 o 
   0  -3  10      515.04      496.57      8.62 o 
   1  -3  10       23.07        4.61      5.98 o 
   2  -3  10     1831.58        5.10      4.70 o 
   3  -3  10     1988.16     1981.19     10.19 o 
   4  -3  10        1.08        6.27      4.51 o 
   5  -3  10      795.40      802.17      7.15 o 
   6  -3  10      396.87      418.09      6.17 o 
   7  -3  10       28.56       33.02      5.29 o 
   8  -3  10       64.30       56.14      5.68 o 
 -13  -2  10        4.88        0.78      5.58 o 
 -12  -2  10      173.22      210.46      5.98 o 
 -11  -2  10       10.54        9.11      4.80 o 
 -10  -2  10        1.90        9.01      3.87 o 
  -9  -2  10        0.26        0.75      4.07 o 
  -8  -2  10       78.57       54.23      3.29 o 
  -7  -2  10      137.04      121.87      4.16 o 
  -6  -2  10        3.16        1.24      2.34 o 
  -5  -2  10       46.50       52.55      4.56 o 
  -4  -2  10       34.12       44.29      4.21 o 
  -3  -2  10      421.85      399.27      4.41 o 
  -2  -2  10        6.03        2.55      4.12 o 
  -1  -2  10      165.98      207.72      3.72 o 
   0  -2  10       39.10       34.24     17.24 o 
   1  -2  10      128.26      121.11      5.10 o 
   2  -2  10       60.73       78.78      4.80 o 
   3  -2  10       91.40       86.22      4.90 o 
   4  -2  10      229.80      254.85      5.58 o 
   5  -2  10      343.81      366.74      5.88 o 
   6  -2  10      266.52      291.40      5.88 o 
   7  -2  10      330.37      342.35      6.17 o 
   8  -2  10      330.51      351.95      6.56 o 
 -13  -1  10        9.03        9.80      5.49 o 
 -12  -1  10       77.05       83.48      3.92 o 
 -11  -1  10       77.01       81.62      5.10 o 
 -10  -1  10       69.00       25.08      4.80 o 
  -9  -1  10       77.97       60.74     38.21 o 
  -8  -1  10       30.67       14.98     10.88 o 
  -7  -1  10       46.20       52.62     27.63 o 
  -6  -1  10       63.29       58.06      3.48 o 
  -5  -1  10        0.01        5.58      4.12 o 
  -4  -1  10        6.54        6.47      3.04 o 
  -3  -1  10      381.55      388.01      5.29 o 
  -2  -1  10      282.19      270.13      4.02 o 
  -1  -1  10       12.05       15.78      4.12 o 
   0  -1  10        0.96       -1.12      2.80 o 
   1  -1  10       89.40       86.77      2.81 o 
   2  -1  10      158.93      158.70      4.31 o 
   3  -1  10       29.54       23.57      3.15 o 
   4  -1  10       83.61       95.37      4.21 o 
   5  -1  10        3.47        8.52      2.36 o 
   6  -1  10        0.79        0.29      3.46 o 
   7  -1  10      170.30      184.30     10.29 o 
   8  -1  10        8.57       15.29      5.78 o 
 -13   0  10        1.30        0.59      5.49 o 
 -12   0  10        0.00        7.05      2.95 o 
 -11   0  10       26.53       30.27     14.50 o 
 -10   0  10        6.18        4.28      2.65 o 
  -9   0  10       30.30       21.22      9.02 o 
  -8   0  10        1.07        4.26      2.14 o 
  -7   0  10      278.63      233.29      3.81 o 
  -6   0  10       13.68       15.44      3.22 o 
  -5   0  10      217.89      223.30      3.82 o 
  -4   0  10       74.56       64.77      4.41 o 
  -3   0  10      498.79      456.40      5.58 o 
  -2   0  10        9.60       13.52      3.04 o 
  -1   0  10      180.43      182.80      5.57 o 
   0   0  10      302.44      268.57     63.19 o 
   1   0  10        8.82        8.17      4.08 o 
   2   0  10      174.45      148.44     22.73 o 
   3   0  10       48.72       43.63      3.77 o 
   4   0  10       52.41       47.54      5.14 o 
   5   0  10       14.94       17.73      3.33 o 
   6   0  10        6.75        6.96      3.53 o 
   7   0  10       50.05       59.38      5.49 o 
   8   0  10        3.80        4.80      4.23 o 
 -13   1  10        0.11       -1.68      2.74 o 
 -12   1  10       89.41       90.66     55.51 o 
 -11   1  10        1.64        2.40      2.42 o 
 -10   1  10        0.39        2.74      2.36 o 
  -9   1  10        9.14       15.37      3.12 o 
  -8   1  10      206.34      155.76      2.54 o 
  -7   1  10        0.80        0.78      2.12 o 
  -6   1  10       28.58       35.23      2.64 o 
  -5   1  10      126.85      138.07      8.52 o 
  -4   1  10      127.48      112.09      3.33 o 
  -3   1  10      993.44      931.31      6.76 o 
  -2   1  10       21.75       22.88     13.15 o 
  -1   1  10        0.13        1.71      2.77 o 
   0   1  10      548.07      476.02     26.92 o 
   1   1  10      498.56      437.01    108.91 o 
   2   1  10       58.90       49.76     27.34 o 
   3   1  10      150.80      117.41     27.66 o 
   4   1  10        0.02        1.36      2.28 o 
   5   1  10        4.40        6.17      3.19 o 
   6   1  10       16.08       16.67      3.08 o 
   7   1  10       55.65       58.53      3.48 o 
 -13   2  10       38.25       28.59     10.09 o 
 -12   2  10        3.10       -2.99      2.99 o 
 -11   2  10        4.12       10.98      2.85 o 
 -10   2  10       37.08       36.51      2.81 o 
  -9   2  10       29.89       37.54      3.36 o 
  -8   2  10       49.39       35.88      2.06 o 
  -7   2  10        0.00        0.00      2.22 o 
  -6   2  10       52.06       51.83      2.19 o 
  -5   2  10      206.92      191.99      5.59 o 
  -4   2  10      142.16      137.60      6.17 o 
  -3   2  10      249.21      245.55    128.36 o 
  -2   2  10       54.95       37.88      3.34 o 
  -1   2  10       46.62       44.02      2.49 o 
   0   2  10        4.83        3.99      2.15 o 
   1   2  10        0.26        0.83      2.54 o 
   2   2  10      106.90      102.44      6.61 o 
   3   2  10        2.05        6.08      6.58 o 
   4   2  10        3.43        3.36      2.77 o 
   5   2  10        0.00        6.24      2.83 o 
   6   2  10        0.41       -0.77      2.60 o 
   7   2  10        0.63       -2.62      2.82 o 
 -13   3  10       55.40       53.73      3.48 o 
 -12   3  10        4.19        5.73      2.64 o 
 -11   3  10        0.82       -1.42      2.88 o 
 -10   3  10       26.75       27.17      5.97 o 
  -9   3  10       45.65       40.81      3.63 o 
  -8   3  10       77.67       79.36      4.43 o 
  -7   3  10      301.52      286.13      6.11 o 
  -6   3  10        5.64        7.71      2.33 o 
  -5   3  10      259.63      257.90      3.86 o 
  -4   3  10       60.64       66.65      1.97 o 
  -3   3  10     1965.05     1848.59    938.27 o 
  -2   3  10      104.52      100.95      6.86 o 
  -1   3  10       31.94       34.50      2.70 o 
   0   3  10      685.65      655.49     17.46 o 
   1   3  10        0.55       -0.66      3.22 o 
   2   3  10       17.66       21.40      2.34 o 
   3   3  10      133.46      128.02      7.43 o 
   4   3  10       86.77       85.61      3.09 o 
   5   3  10        0.74        5.56      3.03 o 
   6   3  10      105.84       94.81      4.36 o 
 -13   4  10        1.78        4.38      2.86 o 
 -12   4  10       46.85       47.90      3.26 o 
 -11   4  10      101.52      120.82      5.80 o 
 -10   4  10       46.30       42.77      2.86 o 
  -9   4  10       24.35       27.83      2.81 o 
  -8   4  10       26.98       23.90      2.66 o 
  -7   4  10      151.56      158.52     24.75 o 
  -6   4  10       63.85       61.72      1.90 o 
  -5   4  10      592.31      618.99     15.61 o 
  -4   4  10       61.63       54.27     11.44 o 
  -3   4  10      112.40      120.25     14.55 o 
  -2   4  10      176.88      168.33      3.88 o 
  -1   4  10      138.41      138.99      3.97 o 
   0   4  10        8.74       11.08      2.62 o 
   1   4  10       24.75       21.32      3.29 o 
   2   4  10       53.53       45.97      2.83 o 
   3   4  10        2.92        2.75      2.83 o 
   4   4  10        0.01        3.06      2.93 o 
   5   4  10      105.22      102.64      4.15 o 
   6   4  10        3.18        5.16      2.93 o 
 -12   5  10       25.03       30.41      6.17 o 
 -11   5  10       14.95       23.40      5.96 o 
 -10   5  10       64.04       66.96      3.87 o 
  -9   5  10        1.85        3.20      3.39 o 
  -8   5  10       38.67       32.22      3.39 o 
  -7   5  10        9.15       10.63      2.26 o 
  -6   5  10       14.39       12.84      2.77 o 
  -5   5  10       49.60       51.46      2.14 o 
  -4   5  10      111.67      109.58     18.36 o 
  -3   5  10      693.83      716.35      9.75 o 
  -2   5  10      121.53      139.59      3.61 o 
  -1   5  10       16.76       15.90      2.61 o 
   0   5  10       36.02       27.23      3.58 o 
   1   5  10      138.47      146.84      6.43 o 
   2   5  10       79.18       81.09      3.92 o 
   3   5  10        0.01        1.79      3.87 o 
   4   5  10       45.63       64.18      7.69 o 
   5   5  10        4.11        4.57      2.62 o 
 -12   6  10      173.90      191.30     12.48 o 
 -11   6  10        1.21        5.62      3.11 o 
 -10   6  10        2.98        2.31      2.98 o 
  -9   6  10       22.29       17.75      2.84 o 
  -8   6  10      125.45      115.85      3.77 o 
  -7   6  10       40.23       44.39      2.75 o 
  -6   6  10      123.51      109.48     28.19 o 
  -5   6  10      148.30      136.83     32.04 o 
  -4   6  10       47.96       47.65      8.70 o 
  -3   6  10       13.79       14.49      2.69 o 
  -2   6  10       71.02       63.01     24.20 o 
  -1   6  10        0.00        8.33      4.70 o 
   0   6  10       19.70       25.67      4.90 o 
   1   6  10        1.78        4.05      2.87 o 
   2   6  10       15.23       21.19      3.00 o 
   3   6  10       28.23       33.42      5.78 o 
   4   6  10        3.61        5.70      3.22 o 
 -11   7  10      104.34      103.15      7.12 o 
 -10   7  10       51.03       48.82      3.24 o 
  -9   7  10        1.04       -1.84      2.78 o 
  -8   7  10       36.37       33.60      2.66 o 
  -7   7  10      175.75      171.20      5.05 o 
  -6   7  10       14.58       18.41      5.19 o 
  -5   7  10       50.50       47.11      3.53 o 
  -4   7  10      248.66      242.37     10.97 o 
  -3   7  10       86.50       91.71      5.10 o 
  -1   7  10        2.45        1.86      3.43 o 
   0   7  10       34.71       27.43      3.01 o 
   1   7  10        0.08        2.35      3.95 o 
   2   7  10       28.05       28.20      3.17 o 
   3   7  10        2.06       12.59      3.95 o 
 -10   8  10       30.97       18.51      7.30 o 
  -9   8  10        0.06        0.62      2.70 o 
  -8   8  10        4.63        3.62      2.98 o 
  -7   8  10        0.44        2.80      3.01 o 
  -6   8  10      144.71      141.22      4.44 o 
  -5   8  10      198.24      186.27     47.69 o 
  -4   8  10       40.82       45.24      3.01 o 
  -3   8  10      240.20      254.07      5.68 o 
  -2   8  10        0.02        3.23      5.10 o 
  -1   8  10        7.82       13.03      5.29 o 
   0   8  10        2.76        8.72      5.19 o 
   1   8  10       11.58       14.15      3.81 o 
   2   8  10       18.47       13.48      4.70 o 
  -9   9  10        2.34        7.68      2.83 o 
  -8   9  10       14.37       14.29      2.81 o 
  -7   9  10       14.30       15.10      2.71 o 
  -6   9  10       62.18       65.24     17.48 o 
  -5   9  10        7.70       11.87      2.74 o 
  -4   9  10      121.20      117.83     15.95 o 
  -3   9  10        0.85        4.94      4.65 o 
  -2   9  10        8.32        4.70      5.39 o 
  -1   9  10       21.70       28.12      5.39 o 
   0   9  10       30.48       32.24      5.58 o 
   1   9  10        2.34        1.72      5.29 o 
  -8  10  10        0.20        1.83      2.87 o 
  -7  10  10      121.48      115.79      3.30 o 
  -6  10  10        1.04        1.38      3.31 o 
  -5  10  10        1.57        3.31      3.44 o 
  -4  10  10       47.44       43.79      8.94 o 
  -3  10  10      301.80      303.55      4.67 o 
  -2  10  10        3.98        2.35      5.58 o 
  -1  10  10       18.04       11.07      4.21 o 
  -3 -17  11      121.84      123.31      7.59 o 
  -2 -17  11       15.94       23.93      4.26 o 
  -1 -17  11       12.27        7.85      3.98 o 
   0 -17  11        1.03        4.97      3.98 o 
   1 -17  11       93.60       68.94     40.17 o 
   2 -17  11       27.74       24.34     18.27 o 
  -6 -16  11       29.17       29.20      4.31 o 
  -5 -16  11       64.59       71.53      5.88 o 
  -4 -16  11       16.46       19.94      2.80 o 
  -3 -16  11        0.01        9.81      3.84 o 
  -2 -16  11       49.67       51.18      3.23 o 
  -1 -16  11        4.05        9.74      3.81 o 
   0 -16  11      116.32      148.12      7.99 o 
   1 -16  11        4.70       12.45     14.21 o 
   2 -16  11        1.28       -2.01      3.81 o 
   3 -16  11       97.19      101.64      9.41 o 
   4 -16  11        0.83       -0.88      3.31 o 
  -7 -15  11        7.32       10.52      4.19 o 
  -6 -15  11        0.06        7.15      4.02 o 
  -5 -15  11       16.91       14.31      3.92 o 
  -4 -15  11       23.42       29.01      3.74 o 
  -3 -15  11      137.06      155.59      9.80 o 
  -2 -15  11       17.32       30.08      5.10 o 
  -1 -15  11        1.23        7.98      9.31 o 
   0 -15  11        0.57       -2.60      2.60 o 
   1 -15  11        1.87       -3.05      3.64 o 
   2 -15  11        1.71       -1.11      4.85 o 
   3 -15  11        4.71        5.77      3.81 o 
   4 -15  11       16.71       15.47      5.19 o 
   5 -15  11       14.33        8.86      3.37 o 
  -8 -14  11       22.81       27.64      3.42 o 
  -7 -14  11      136.56      140.93      8.13 o 
  -6 -14  11       47.64       45.17      5.49 o 
  -5 -14  11        0.79        0.29      5.19 o 
  -4 -14  11      162.30      154.85      3.84 o 
  -3 -14  11       53.95       53.48      6.66 o 
  -2 -14  11       64.57       80.61      3.60 o 
  -1 -14  11        9.56       10.06      2.83 o 
   0 -14  11       20.07       17.59      2.50 o 
   1 -14  11        4.57        0.34      3.87 o 
   2 -14  11      138.99      156.51      3.72 o 
   3 -14  11       18.97       13.96      3.67 o 
   4 -14  11       41.94       49.49      3.24 o 
   5 -14  11      103.04      110.59      4.12 o 
   6 -14  11       54.04       50.56      4.22 o 
  -9 -13  11      194.75      178.22      3.45 o 
  -8 -13  11       33.62       28.08      3.88 o 
  -7 -13  11       86.95       76.54      7.69 o 
  -6 -13  11       28.72       24.69      5.19 o 
  -5 -13  11      160.30      149.23      5.39 o 
  -4 -13  11       25.49       19.93      3.50 o 
  -3 -13  11      509.85      464.57      8.72 o 
  -2 -13  11       43.79       38.64      2.65 o 
  -1 -13  11        5.10       12.57      3.32 o 
   0 -13  11       11.74       14.67      3.36 o 
   1 -13  11       99.41       77.62     40.91 o 
   2 -13  11       43.61       35.88      2.88 o 
   3 -13  11       25.36       29.22      2.90 o 
   4 -13  11        4.82       -1.91      3.03 o 
   5 -13  11       24.83       30.02      5.68 o 
   6 -13  11        0.01        3.19      2.81 o 
 -10 -12  11        0.42        3.99      3.74 o 
  -9 -12  11        3.65        4.40      4.00 o 
  -8 -12  11      185.29      171.02      3.77 o 
  -7 -12  11       26.98       22.95      3.63 o 
  -6 -12  11      119.21      103.76      5.19 o 
  -5 -12  11        0.24        7.35      4.70 o 
  -4 -12  11       20.89       22.96      6.66 o 
  -3 -12  11       17.16       19.80      3.36 o 
  -2 -12  11      104.82       96.48     10.97 o 
  -1 -12  11      184.58      166.00      7.74 o 
   0 -12  11       49.81       57.99      8.13 o 
   1 -12  11       46.60       34.81     28.12 o 
   2 -12  11       27.18       31.12      7.84 o 
   3 -12  11       13.96       13.67      3.50 o 
   4 -12  11        3.86        4.46      2.49 o 
   5 -12  11       72.22       70.31      3.22 o 
   6 -12  11       13.31        7.11     13.37 o 
   7 -12  11        1.05       -2.87      2.87 o 
 -10 -11  11       35.12       42.39      3.48 o 
  -9 -11  11       27.84       29.41      3.15 o 
  -8 -11  11       10.92       10.14      3.60 o 
  -7 -11  11        4.32       10.92      3.46 o 
  -6 -11  11        1.33        0.69      4.70 o 
  -5 -11  11       81.52       76.82      5.00 o 
  -4 -11  11      894.61      810.96     27.68 o 
  -3 -11  11      163.41      172.62     14.99 o 
  -2 -11  11      233.19      220.58      4.61 o 
  -1 -11  11      110.17       82.53      2.86 o 
   0 -11  11        0.29        0.30      2.59 o 
   1 -11  11      191.41      192.85      3.74 o 
   2 -11  11      326.01      339.40     14.65 o 
   3 -11  11       43.75       45.25      3.39 o 
   4 -11  11       12.82       12.98      3.43 o 
   5 -11  11      143.92      110.53     37.18 o 
   6 -11  11        2.53        8.38      5.39 o 
   7 -11  11       44.04       46.00      3.38 o 
 -11 -10  11        3.05        2.55      5.49 o 
 -10 -10  11       35.97       44.42      5.87 o 
  -9 -10  11       20.09       25.49      2.63 o 
  -8 -10  11      285.22      269.51     13.04 o 
  -7 -10  11       15.24       16.49      3.36 o 
  -6 -10  11        8.07        6.33      3.32 o 
  -5 -10  11        7.24        7.05      4.51 o 
  -4 -10  11      149.13      133.84      5.10 o 
  -3 -10  11      116.86      130.10      3.01 o 
  -2 -10  11      112.95       88.21      5.19 o 
  -1 -10  11       75.33       60.32      3.58 o 
   0 -10  11        2.79        3.12      3.15 o 
   1 -10  11       21.68       30.93      2.68 o 
   2 -10  11       31.81       31.93      5.58 o 
   3 -10  11        0.22        2.48      3.32 o 
   4 -10  11        7.20        5.39      3.23 o 
   5 -10  11       81.70       72.68     51.54 o 
   6 -10  11       53.78       50.00      3.13 o 
   7 -10  11       64.02       64.46      3.98 o 
 -11  -9  11       19.16       27.94      3.88 o 
 -10  -9  11       62.75       65.13      2.78 o 
  -9  -9  11       20.95       21.41      3.89 o 
  -8  -9  11       41.17       45.59      2.81 o 
  -7  -9  11       25.72       28.75      3.25 o 
  -6  -9  11        7.10        6.60      4.85 o 
  -5  -9  11      427.83      420.05      6.27 o 
  -4  -9  11      431.98      423.28      6.37 o 
  -3  -9  11       51.06       46.81      3.36 o 
  -2  -9  11       72.64       63.00      7.01 o 
  -1  -9  11       11.80        2.81      5.68 o 
   0  -9  11      329.64      259.78     22.29 o 
   1  -9  11      231.62      226.86     13.18 o 
   2  -9  11      280.47      232.21      9.01 o 
   3  -9  11      142.70      105.18     59.47 o 
   4  -9  11        6.21        3.59      2.55 o 
   5  -9  11        1.88        7.01      3.50 o 
   6  -9  11       16.37       21.69      4.07 o 
   7  -9  11       11.94       18.01      3.81 o 
   8  -9  11        0.04        5.76      3.30 o 
 -12  -8  11        2.17        5.19      5.58 o 
 -11  -8  11       13.67       14.69      3.17 o 
 -10  -8  11       31.78       27.81      2.58 o 
  -9  -8  11        5.11        4.96      2.45 o 
  -8  -8  11        2.38        6.82      2.70 o 
  -7  -8  11      188.92      171.24      3.05 o 
  -6  -8  11       76.73       75.78      2.86 o 
  -5  -8  11      715.79      681.27      7.15 o 
  -4  -8  11       11.93       11.37      4.41 o 
  -3  -8  11     2562.76     2528.38    148.88 o 
  -2  -8  11        0.70       -0.71      3.37 o 
  -1  -8  11        4.15        9.30      3.53 o 
   0  -8  11      456.15      439.22     10.04 o 
   1  -8  11       39.15       45.08      3.32 o 
   2  -8  11       24.74       25.44      3.18 o 
   3  -8  11        3.01        6.63      2.25 o 
   4  -8  11      101.39      103.18      3.04 o 
   5  -8  11        6.46        7.94      2.81 o 
   6  -8  11       19.91       21.42      4.12 o 
   7  -8  11        7.93       12.17      4.85 o 
   8  -8  11        0.07       -1.03      2.91 o 
 -12  -7  11       15.97        5.76      3.91 o 
 -11  -7  11       91.38      104.58      7.84 o 
 -10  -7  11       63.12       59.46      3.00 o 
  -9  -7  11        0.92        3.04      3.33 o 
  -8  -7  11      742.50      714.47     38.06 o 
  -7  -7  11      384.40      411.96     12.97 o 
  -6  -7  11       18.01       16.15      3.15 o 
  -5  -7  11       19.43       23.43      3.08 o 
  -4  -7  11     2162.02     2081.52     12.05 o 
  -3  -7  11      208.14      184.88      7.15 o 
  -2  -7  11      258.66      208.92    112.38 o 
  -1  -7  11        8.26        9.46      3.05 o 
   0  -7  11       45.24       33.47      3.19 o 
   1  -7  11       22.39       16.44      6.52 o 
   2  -7  11       52.89       54.22     19.35 o 
   3  -7  11       10.62       10.47      2.65 o 
   4  -7  11        0.49        2.60      3.26 o 
   5  -7  11        1.94        3.86      3.43 o 
   6  -7  11      147.11      163.15     20.38 o 
   7  -7  11       12.77       13.46      6.47 o 
   8  -7  11       41.64       42.35      6.66 o 
 -12  -6  11       11.32        3.23      9.01 o 
 -11  -6  11       59.80       58.49      5.84 o 
 -10  -6  11       48.87       47.86     11.19 o 
  -9  -6  11       11.79       21.21      2.75 o 
  -8  -6  11      276.32      270.43      7.48 o 
  -7  -6  11      196.39      172.71     11.47 o 
  -6  -6  11      258.22      258.21     10.40 o 
  -5  -6  11     2327.93     2298.89     31.54 o 
  -4  -6  11      387.33      355.95      7.59 o 
  -3  -6  11      108.00       -0.10      6.66 o 
  -2  -6  11      331.98      302.50     17.54 o 
  -1  -6  11      129.79      102.63     36.45 o 
   0  -6  11      844.67      739.60    388.45 o 
   1  -6  11        4.39        5.93      3.05 o 
   2  -6  11      799.45      794.97     10.44 o 
   3  -6  11       68.69       71.21      3.39 o 
   4  -6  11        2.47        3.86      2.59 o 
   5  -6  11        0.03        3.74      3.36 o 
   6  -6  11        1.60        5.34      4.46 o 
   7  -6  11        5.24        4.70      5.44 o 
   8  -6  11      114.94      121.69      5.98 o 
 -13  -5  11       11.52       10.78      4.51 o 
 -12  -5  11       76.16       95.10      3.95 o 
 -11  -5  11        1.65        6.62      3.08 o 
 -10  -5  11       20.40       23.01      2.88 o 
  -9  -5  11      138.76      125.63     29.88 o 
  -8  -5  11      157.21      130.51     32.03 o 
  -7  -5  11      529.42      519.84     21.40 o 
  -6  -5  11        3.84        4.26      2.27 o 
  -5  -5  11      826.98      798.21     21.56 o 
  -4  -5  11     1363.87     1401.46    225.47 o 
  -3  -5  11     4461.37       47.81      8.52 o 
  -2  -5  11       24.95       27.58      4.50 o 
  -1  -5  11       94.79      120.41      6.32 o 
   0  -5  11     1474.60     1481.94     60.06 o 
   1  -5  11      172.97      143.16      7.99 o 
   2  -5  11       43.33       46.36      4.31 o 
   3  -5  11      437.16      451.84     13.67 o 
   4  -5  11      205.23      249.23      3.88 o 
   5  -5  11        8.84       11.22      8.33 o 
   6  -5  11      261.53      239.27     68.34 o 
   7  -5  11        6.57        2.65      3.72 o 
   8  -5  11        7.94        8.52      5.78 o 
 -13  -4  11        0.10        5.94      3.26 o 
 -12  -4  11        8.43       14.65      3.71 o 
 -11  -4  11       25.83       19.56      5.29 o 
 -10  -4  11        0.48        4.19      2.71 o 
  -9  -4  11       39.36       36.13      3.41 o 
  -8  -4  11       15.51        7.07      3.28 o 
  -7  -4  11      188.55      172.94      5.45 o 
  -6  -4  11        0.02        5.26      4.17 o 
  -5  -4  11        4.14        7.27      2.68 o 
  -4  -4  11       76.40       83.09      3.23 o 
  -3  -4  11      768.31      744.27      6.27 o 
  -1  -4  11     1231.96     1130.51     16.07 o 
   0  -4  11       34.29       36.25      5.68 o 
   1  -4  11      647.48      703.97     27.24 o 
   2  -4  11      240.43      285.86      8.13 o 
   3  -4  11        5.87        0.20      5.49 o 
   4  -4  11      104.66       50.07      4.90 o 
   5  -4  11      144.25       10.09      4.90 o 
   6  -4  11      151.64        3.43      3.63 o 
   7  -4  11        2.67        0.69      3.82 o 
   8  -4  11      137.05       -3.33      5.88 o 
 -13  -3  11        0.33        0.29      5.68 o 
 -12  -3  11      162.13      190.67      6.07 o 
 -11  -3  11        0.22        1.86      4.90 o 
 -10  -3  11        0.62        1.73      2.35 o 
  -9  -3  11      190.33      154.08      8.23 o 
  -8  -3  11        0.12        0.69      2.55 o 
  -7  -3  11       48.98       27.79      2.90 o 
  -6  -3  11        0.49        1.47      2.19 o 
  -5  -3  11      174.49      163.73      3.53 o 
  -4  -3  11        0.03       -0.59      2.84 o 
  -3  -3  11     1370.90     1383.60      7.35 o 
  -2  -3  11      466.10      485.99      4.70 o 
  -1  -3  11       35.91       45.46      4.21 o 
   0  -3  11       55.77       54.97      5.88 o 
   1  -3  11     1795.79      969.13      9.80 o 
   2  -3  11      120.55       -2.06      4.61 o 
   3  -3  11      395.78      345.38      6.07 o 
   4  -3  11      334.16      346.95      5.98 o 
   5  -3  11       32.52       39.58      5.10 o 
   6  -3  11      123.40      139.82      5.39 o 
   7  -3  11       24.64       23.81      5.49 o 
   8  -3  11       14.23       15.78      4.12 o 
 -13  -2  11        3.47        5.98      5.49 o 
 -12  -2  11       30.17       27.73      5.39 o 
 -11  -2  11      134.03      161.28      5.58 o 
 -10  -2  11       31.67       28.63      3.42 o 
  -9  -2  11        1.83        5.34      3.26 o 
  -8  -2  11       91.88       52.10     14.68 o 
  -7  -2  11      291.99      244.36     61.15 o 
  -6  -2  11      333.98      323.08      4.27 o 
  -5  -2  11      203.13      177.84      4.61 o 
  -4  -2  11      983.25      977.95      6.66 o 
  -3  -2  11       35.46       39.19      3.04 o 
  -2  -2  11      200.48      207.92      4.80 o 
  -1  -2  11        8.85        2.55      4.12 o 
   0  -2  11       35.33       33.21      2.63 o 
   1  -2  11        0.41        5.55      4.85 o 
   2  -2  11       44.49       58.40      4.80 o 
   3  -2  11       51.93       46.84      4.90 o 
   4  -2  11      157.02      177.84      4.21 o 
   5  -2  11      271.16      266.31      4.61 o 
   6  -2  11      201.49      199.98      5.88 o 
   7  -2  11       13.41       14.95      3.28 o 
 -13  -1  11        0.58       -1.86      5.49 o 
 -12  -1  11        0.17       11.56      5.29 o 
 -11  -1  11       16.34       -3.23      5.10 o 
 -10  -1  11        0.49        2.14      3.36 o 
  -9  -1  11      404.21      399.95    209.09 o 
  -8  -1  11        2.46        3.54      2.57 o 
  -7  -1  11      656.86      561.78     22.88 o 
  -6  -1  11        4.53        5.39      2.94 o 
  -5  -1  11      315.59      296.69      5.10 o 
  -4  -1  11        1.83       -4.21      4.21 o 
  -3  -1  11     1215.33     1218.40      7.05 o 
  -2  -1  11        2.30       11.37      4.12 o 
  -1  -1  11      119.41      109.54      4.41 o 
   0  -1  11      108.41       94.00      3.92 o 
   1  -1  11        9.00       13.34      2.30 o 
   2  -1  11      219.66      196.96      6.96 o 
   3  -1  11        3.44        2.71      5.10 o 
   4  -1  11        9.85       10.37      3.29 o 
   5  -1  11      217.44      208.65      4.02 o 
   6  -1  11        0.42        5.63      3.67 o 
   7  -1  11      154.65      157.20      4.65 o 
 -13   0  11       81.26        2.45      4.02 o 
 -12   0  11       96.23        1.27      3.82 o 
 -11   0  11       20.22        2.74      5.00 o 
 -10   0  11        4.44        3.33      4.80 o 
  -9   0  11       10.57        8.87      3.38 o 
  -8   0  11       20.24       13.08      3.53 o 
  -7   0  11        0.23       -0.52      2.66 o 
  -6   0  11       21.47       24.50      4.21 o 
  -5   0  11      491.55      411.72      5.39 o 
  -4   0  11      238.11      246.03      3.92 o 
  -3   0  11      710.90      716.05      6.17 o 
  -2   0  11        3.69        7.54      4.12 o 
  -1   0  11      333.23      327.06     14.25 o 
   0   0  11      163.18      153.56      3.30 o 
   1   0  11      774.21      701.92      9.75 o 
   2   0  11       10.84        8.02      2.66 o 
   3   0  11       97.00       93.08      3.50 o 
   4   0  11      160.60      162.37      6.67 o 
   5   0  11        9.00       13.96      2.59 o 
   6   0  11       24.91       28.74      3.85 o 
   7   0  11       29.43       25.58      4.05 o 
 -13   1  11        3.70        7.03      3.91 o 
 -12   1  11       89.56       94.52     30.33 o 
 -11   1  11      126.05      140.30     36.84 o 
 -10   1  11        8.58       10.36      4.12 o 
  -9   1  11       57.34       58.46      2.51 o 
  -8   1  11       22.36       16.72      2.23 o 
  -7   1  11      248.79      213.27      4.10 o 
  -6   1  11      156.03      134.30      4.20 o 
  -5   1  11        2.69        7.54      4.21 o 
  -4   1  11      481.00      467.96      4.70 o 
  -3   1  11      604.06      561.14      5.00 o 
  -2   1  11      744.57      615.09    258.47 o 
  -1   1  11      132.30      120.34     32.26 o 
   0   1  11       10.25        6.28      2.66 o 
   1   1  11      717.83      646.95    158.17 o 
   2   1  11        1.41        1.54      2.54 o 
   3   1  11       96.78       91.46      3.50 o 
   4   1  11       60.06       47.71      5.59 o 
   5   1  11       83.54       83.06      3.17 o 
   6   1  11       65.84       67.67      9.01 o 
 -13   2  11       26.63       23.18      4.16 o 
 -12   2  11       28.44       25.10      3.14 o 
 -11   2  11      134.42      145.12      4.70 o 
 -10   2  11       36.20       46.15      2.88 o 
  -9   2  11        9.19       14.54      2.35 o 
  -8   2  11       66.06       57.30      2.22 o 
  -7   2  11      150.50      137.62      3.74 o 
  -6   2  11      219.43      203.89      4.31 o 
  -5   2  11       92.83       89.21      9.85 o 
  -4   2  11       63.46       55.85      4.31 o 
  -3   2  11      621.29      622.79    158.24 o 
  -2   2  11        2.23        3.24      2.68 o 
  -1   2  11       68.20       64.85      3.17 o 
   0   2  11      352.20      313.93      8.32 o 
   1   2  11      307.64      318.97      8.74 o 
   2   2  11      259.75      228.98    123.70 o 
   3   2  11       51.76       39.12     12.74 o 
   4   2  11       14.20       17.15      4.16 o 
   5   2  11      101.74       93.16      6.69 o 
   6   2  11        4.23        0.82      2.79 o 
 -12   3  11       64.59       73.25      4.47 o 
 -11   3  11       35.37       36.31      5.34 o 
 -10   3  11      116.38      111.93      5.02 o 
  -9   3  11       74.09       83.08      3.37 o 
  -8   3  11      258.70      238.43     13.03 o 
  -7   3  11       37.81       44.24      3.73 o 
  -6   3  11        0.64        2.27      2.46 o 
  -5   3  11        0.29        0.25      3.34 o 
  -4   3  11      649.67      648.24     11.61 o 
  -3   3  11       49.31       45.76     27.04 o 
  -2   3  11      596.86      604.15     14.99 o 
  -1   3  11      107.49      123.09      2.96 o 
   0   3  11       65.87       60.42      2.79 o 
   1   3  11        0.51        0.85      2.85 o 
   2   3  11      543.86      532.29     27.39 o 
   3   3  11        4.70        3.67      2.87 o 
   4   3  11        7.75        9.35      3.04 o 
   5   3  11      205.29      146.75     83.77 o 
 -12   4  11       14.91       14.66      4.58 o 
 -11   4  11        0.77        6.13      2.99 o 
 -10   4  11       13.59        8.60      3.52 o 
  -9   4  11        1.15        3.60      2.77 o 
  -8   4  11       27.09       24.73      3.02 o 
  -7   4  11       76.26       72.48      2.57 o 
  -6   4  11        5.58        8.81      2.47 o 
  -5   4  11       25.38       23.38      2.14 o 
  -4   4  11        4.70        7.37      4.07 o 
  -3   4  11      626.28      543.32    202.92 o 
  -2   4  11        9.15        8.86      2.94 o 
  -1   4  11       44.70       40.20      2.75 o 
   0   4  11        6.58        7.27      2.95 o 
   1   4  11      131.44      127.47      8.43 o 
   2   4  11       92.83      104.06      3.88 o 
   3   4  11       41.66       45.31      3.11 o 
   4   4  11       53.00       59.59      5.48 o 
   5   4  11        1.12        3.77      3.28 o 
 -12   5  11       45.58       39.14      2.95 o 
 -11   5  11      159.08      169.44      4.22 o 
 -10   5  11      113.60      130.50      5.68 o 
  -9   5  11      133.77      144.52      6.21 o 
  -8   5  11       16.99       12.49      2.84 o 
  -7   5  11      139.64      143.17      4.61 o 
  -6   5  11      119.49      111.67      4.49 o 
  -5   5  11       72.52       78.17      2.90 o 
  -4   5  11       54.79       63.66     35.13 o 
  -3   5  11      169.45      163.92     19.89 o 
  -2   5  11       55.76       54.53      3.42 o 
  -1   5  11       18.22       23.09      2.97 o 
   0   5  11        4.86       11.14      2.77 o 
   1   5  11       53.88       59.02      3.67 o 
   2   5  11        2.06        2.97      3.00 o 
   3   5  11        0.62        4.60      3.11 o 
   4   5  11       50.26       55.64      7.35 o 
 -11   6  11       24.54       24.61      8.38 o 
 -10   6  11        6.82        9.88      3.17 o 
  -9   6  11      148.98      157.72     13.11 o 
  -8   6  11       18.49       14.71      4.94 o 
  -7   6  11      142.51      148.11      2.89 o 
  -6   6  11        0.14       -0.08      2.99 o 
  -5   6  11      117.58      113.06     26.49 o 
  -4   6  11      439.51      399.50    100.14 o 
  -3   6  11      309.65      330.78     23.03 o 
  -2   6  11       50.57       48.02      2.95 o 
  -1   6  11        0.06        6.01      3.50 o 
   0   6  11       29.83       34.77      3.38 o 
   1   6  11       61.21       72.53      3.19 o 
   2   6  11      169.08      181.42      3.60 o 
   3   6  11        1.59        2.73      3.30 o 
 -10   7  11        7.35       11.20      3.95 o 
  -9   7  11       31.71       22.87      9.60 o 
  -8   7  11        2.17        4.19      2.52 o 
  -7   7  11        0.02        4.92      3.58 o 
  -6   7  11       50.50       51.96      2.64 o 
  -5   7  11       87.12       86.71     22.61 o 
  -4   7  11       31.93       18.52     16.31 o 
  -3   7  11      748.95      751.03      8.23 o 
  -2   7  11      120.71      111.21      6.76 o 
  -1   7  11       34.13       37.62      3.82 o 
   0   7  11       19.58       22.22      4.80 o 
   1   7  11      139.39      156.00     12.10 o 
   2   7  11       41.46       41.12      7.54 o 
  -9   8  11       13.93       12.23      4.38 o 
  -8   8  11       30.36       34.13      3.88 o 
  -7   8  11       51.78       32.41      7.05 o 
  -6   8  11       94.44       90.56      3.28 o 
  -5   8  11        3.69        7.30      3.67 o 
  -4   8  11      103.63       86.77     47.81 o 
  -3   8  11       25.65       -1.76      5.00 o 
   0   8  11       21.98       16.47      4.21 o 
   1   8  11        0.22        1.31      4.51 o 
  -8   9  11       30.97       25.64      4.09 o 
  -7   9  11      180.89      180.18      3.75 o 
  -6   9  11       45.98       39.71      3.23 o 
  -5   9  11       58.73       59.42      4.56 o 
  -4   9  11       19.52        8.13      3.72 o 
  -1   9  11        3.84        4.80      5.78 o 
  -3 -17  12       96.73      107.09      4.23 o 
  -2 -17  12        2.65        9.17      3.33 o 
  -1 -17  12       55.93       62.25      3.46 o 
   0 -17  12        1.20       11.33      3.33 o 
   1 -17  12       91.86       73.72     41.74 o 
  -5 -16  12      306.61      291.49      6.76 o 
  -4 -16  12      209.24      221.93      4.90 o 
  -3 -16  12      215.63      208.46     12.54 o 
  -2 -16  12       34.21       40.80      3.17 o 
  -1 -16  12        2.08        7.32      3.01 o 
   0 -16  12        0.03       -0.88      5.73 o 
   1 -16  12      137.83      124.89     72.16 o 
   2 -16  12      134.27      150.87      4.29 o 
   3 -16  12        1.26        5.98      4.09 o 
  -7 -15  12        2.14       -0.63      6.61 o 
  -6 -15  12        2.79       -4.02      4.02 o 
  -5 -15  12       17.14       26.75      5.49 o 
  -4 -15  12      377.44      381.09      4.02 o 
  -3 -15  12      156.25      160.10      8.92 o 
  -2 -15  12       49.82       50.87      3.81 o 
  -1 -15  12      150.75      137.34      6.22 o 
   0 -15  12        0.01        0.59      5.10 o 
   1 -15  12       16.15       11.11      8.97 o 
   2 -15  12       26.42       22.93      2.81 o 
   3 -15  12       84.52      110.09      8.08 o 
   4 -15  12       33.71       31.54      4.16 o 
  -8 -14  12        1.77        8.54      4.16 o 
  -7 -14  12        5.06       13.88      4.02 o 
  -6 -14  12      103.19       85.44      5.68 o 
  -5 -14  12      165.81      162.85      5.78 o 
  -4 -14  12       15.02       13.62      3.57 o 
  -3 -14  12      243.06      250.39     14.35 o 
  -2 -14  12       17.03       20.21      3.53 o 
  -1 -14  12      133.49      145.14      4.85 o 
   0 -14  12       47.78       32.25     21.95 o 
   1 -14  12       31.61       25.33     14.40 o 
   2 -14  12      212.76      243.85     12.39 o 
   3 -14  12        6.09        8.24      5.98 o 
   4 -14  12      144.93      145.03      4.16 o 
   5 -14  12       94.27       89.95      6.61 o 
  -9 -13  12        0.80        2.20      3.35 o 
  -8 -13  12      124.89      112.13      4.64 o 
  -7 -13  12       44.14       46.43      5.34 o 
  -6 -13  12        2.97        3.33      3.72 o 
  -5 -13  12       17.30       21.85      3.72 o 
  -4 -13  12      433.60      385.81     16.07 o 
  -3 -13  12      189.83      190.24     12.44 o 
  -2 -13  12        3.23        5.19      3.46 o 
  -1 -13  12        7.33       10.27      4.90 o 
   0 -13  12      218.91      189.46    102.78 o 
   1 -13  12      160.02      177.61      5.39 o 
   2 -13  12       27.77       23.15      3.64 o 
   3 -13  12       38.07       37.18      3.13 o 
   4 -13  12       17.43       20.89      4.26 o 
   5 -13  12        5.40        4.79      3.19 o 
  -9 -12  12       20.89       17.99      5.42 o 
  -8 -12  12       43.49       40.28      3.78 o 
  -7 -12  12      338.00      336.35      4.43 o 
  -6 -12  12      136.42      141.39      5.49 o 
  -5 -12  12        0.06       12.74      4.80 o 
  -4 -12  12       16.93       16.75      3.42 o 
  -3 -12  12      119.45      128.17      3.70 o 
  -2 -12  12        0.03        5.14      3.36 o 
  -1 -12  12       32.91       27.49      3.36 o 
   0 -12  12      103.34       86.01     48.70 o 
   1 -12  12       11.15        9.93      3.50 o 
   2 -12  12        5.30        5.95      3.49 o 
   3 -12  12       72.60       81.18      3.19 o 
   4 -12  12        8.32       13.02      3.64 o 
   5 -12  12        0.45        4.62      3.14 o 
   6 -12  12      270.32      267.13     23.17 o 
 -10 -11  12        1.36        4.91      3.21 o 
  -9 -11  12      154.30      164.06      7.10 o 
  -8 -11  12        0.00       -0.52      2.53 o 
  -7 -11  12        4.26        1.62      3.53 o 
  -6 -11  12      145.85      141.05      3.81 o 
  -5 -11  12      397.20      387.22      6.27 o 
  -4 -11  12      604.81      615.03      6.86 o 
  -3 -11  12      921.67      883.91     37.33 o 
  -2 -11  12       15.72       16.65      3.22 o 
  -1 -11  12       45.62       37.73     19.06 o 
   0 -11  12       58.16       61.90      3.42 o 
   1 -11  12      170.74      141.05      3.74 o 
   2 -11  12       24.68       30.86      6.27 o 
   3 -11  12       51.35       51.93      3.57 o 
   4 -11  12        0.50        1.61      2.95 o 
   5 -11  12       23.15       10.02      9.80 o 
   6 -11  12       16.35       23.02      5.54 o 
 -11 -10  12       10.31       19.12      3.53 o 
 -10 -10  12       62.13       64.56      5.45 o 
  -9 -10  12       52.14       44.79      2.69 o 
  -8 -10  12      141.31      140.94      5.90 o 
  -7 -10  12       26.46       31.37      3.43 o 
  -6 -10  12        0.02        3.33      3.33 o 
  -5 -10  12        0.84        0.88      4.61 o 
  -4 -10  12      435.91      432.39      6.47 o 
  -3 -10  12      104.30      101.82     12.00 o 
  -2 -10  12       45.58       40.42      3.53 o 
  -1 -10  12      182.47      149.52     82.65 o 
   0 -10  12      198.67      192.47     10.97 o 
   1 -10  12       46.32       60.84      5.14 o 
   2 -10  12        5.83        7.20      3.48 o 
   3 -10  12       83.45       71.57     14.31 o 
   4 -10  12       75.25       74.40     41.35 o 
   5 -10  12       16.22       18.31      6.07 o 
   6 -10  12        0.12        0.35      5.05 o 
   7 -10  12        7.83        9.85      4.09 o 
 -11  -9  12       40.45       36.52      3.85 o 
 -10  -9  12      109.13      110.58      4.12 o 
  -9  -9  12        0.04       -2.26      3.30 o 
  -8  -9  12      180.82      176.10      9.41 o 
  -7  -9  12      190.69      205.12      8.09 o 
  -6  -9  12      212.34      204.24      3.84 o 
  -5  -9  12       64.47       68.29      4.90 o 
  -4  -9  12        0.17       10.97      4.61 o 
  -3  -9  12     1113.96     1042.69     35.67 o 
  -2  -9  12        4.22        3.67      3.15 o 
  -1  -9  12      141.01      149.34      6.12 o 
   0  -9  12       90.39       76.64      6.66 o 
   1  -9  12      312.98      288.74     16.46 o 
   2  -9  12        3.65        4.99      3.23 o 
   3  -9  12       42.83       27.17     18.52 o 
   4  -9  12       50.25       45.32      4.85 o 
   5  -9  12       16.09       18.01      5.24 o 
   6  -9  12      138.54      150.39      5.39 o 
   7  -9  12        3.59        9.91      3.30 o 
 -12  -8  12       16.82       13.72     13.52 o 
 -11  -8  12      194.85      211.65      9.91 o 
 -10  -8  12        0.24        2.14      3.00 o 
  -9  -8  12       38.49       43.69      5.17 o 
  -8  -8  12        8.67        7.73      2.73 o 
  -7  -8  12       28.10       27.22      2.72 o 
  -6  -8  12      198.98      193.33      5.08 o 
  -5  -8  12        8.98        7.24      2.54 o 
  -4  -8  12      747.49      792.18      8.82 o 
  -3  -8  12      751.93      712.21     31.99 o 
  -2  -8  12      107.26      102.61      7.35 o 
  -1  -8  12      616.73      590.49     37.38 o 
   0  -8  12      131.54      121.38      4.21 o 
   1  -8  12      262.92      200.10    110.03 o 
   2  -8  12       16.51        9.73      8.72 o 
   3  -8  12        7.36       11.36      2.70 o 
   4  -8  12        0.03        3.93      3.46 o 
   5  -8  12        3.89        3.63      3.60 o 
   6  -8  12       17.82       21.48      3.17 o 
   7  -8  12        3.50       10.09      7.25 o 
 -12  -7  12       35.56       29.89      3.40 o 
 -11  -7  12      118.99      114.68     29.16 o 
 -10  -7  12      227.96      225.71     11.52 o 
  -9  -7  12      513.37      513.98     21.38 o 
  -8  -7  12       54.54       63.83      5.25 o 
  -7  -7  12      530.54      542.91     13.09 o 
  -6  -7  12      618.86      656.80     35.50 o 
  -5  -7  12        0.02        2.09      2.65 o 
  -4  -7  12       12.86       19.01      5.49 o 
  -3  -7  12     1547.59      151.87      6.96 o 
  -2  -7  12       56.47       58.35      4.09 o 
  -1  -7  12      287.05      223.36    116.94 o 
   0  -7  12       96.28       55.04     32.97 o 
   1  -7  12      335.45      301.32     16.80 o 
   2  -7  12       20.86       18.92      3.26 o 
   3  -7  12       81.20       89.33      3.50 o 
   4  -7  12        2.17        3.30      2.75 o 
   5  -7  12        3.30        2.51      4.21 o 
   6  -7  12        2.09        6.27      4.65 o 
   7  -7  12       12.31       25.13      6.91 o 
 -12  -6  12        2.49        5.24      3.95 o 
 -11  -6  12       79.62       88.88      3.55 o 
 -10  -6  12      143.66      125.93     21.22 o 
  -9  -6  12      142.61      142.45     36.70 o 
  -8  -6  12       38.23       48.96      3.22 o 
  -7  -6  12      667.69      680.36     21.40 o 
  -6  -6  12       49.53       61.24      3.07 o 
  -5  -6  12     1631.24     1656.92     60.57 o 
  -4  -6  12      190.02      196.19     46.22 o 
  -3  -6  12      365.18       93.57      7.15 o 
  -2  -6  12      386.32      325.46    180.58 o 
  -1  -6  12      786.61      834.60     38.90 o 
   0  -6  12       29.37       29.80      3.46 o 
   1  -6  12      443.35      422.13     25.57 o 
   2  -6  12       27.45       36.00      3.36 o 
   3  -6  12      200.71      241.80      3.98 o 
   4  -6  12        1.39        2.80      3.39 o 
   5  -6  12       31.55       34.45      3.71 o 
   6  -6  12       83.13       93.05      3.91 o 
   7  -6  12        0.00        3.63      5.58 o 
 -12  -5  12       21.70       24.71      3.88 o 
 -11  -5  12       43.95       43.35      6.48 o 
 -10  -5  12        3.67        5.91      2.88 o 
  -9  -5  12      128.12      124.56      4.30 o 
  -8  -5  12      290.90      279.31      4.63 o 
  -7  -5  12       37.76       41.25      2.61 o 
  -6  -5  12      109.21      115.55      3.63 o 
  -5  -5  12     1604.93     1625.11      7.53 o 
  -4  -5  12     1157.94     1151.58      7.15 o 
  -3  -5  12      705.00      677.25      5.98 o 
  -1  -5  12       62.07       74.31      5.40 o 
   0  -5  12       93.29      118.53      4.36 o 
   1  -5  12      274.52      296.21     10.83 o 
   2  -5  12      508.90      496.52      8.67 o 
   3  -5  12       24.04       25.13      3.39 o 
   4  -5  12       59.54       69.96      4.90 o 
   5  -5  12      196.81      197.24      6.76 o 
   6  -5  12       42.05       31.84      5.29 o 
   7  -5  12       26.16       41.94      5.78 o 
 -13  -4  12       87.91       89.31      7.94 o 
 -12  -4  12        8.85        9.90      3.81 o 
 -11  -4  12       89.97       91.61      5.86 o 
 -10  -4  12      327.25      298.72     10.76 o 
  -9  -4  12       36.18       33.84      2.83 o 
  -8  -4  12        1.22        2.16      2.78 o 
  -7  -4  12      687.93      620.60      9.58 o 
  -6  -4  12        1.68        0.34      2.96 o 
  -5  -4  12       36.16       41.54      3.14 o 
  -4  -4  12        4.32        3.33      4.31 o 
  -3  -4  12      117.75      118.26      4.61 o 
  -2  -4  12      481.88      486.77      4.61 o 
   0  -4  12      797.32      756.81     10.39 o 
   1  -4  12      120.39       84.95      5.78 o 
   2  -4  12      263.64      251.13      6.86 o 
   3  -4  12      196.82       10.88      4.80 o 
   4  -4  12       24.03        5.68      4.80 o 
   5  -4  12       47.75        2.74      5.00 o 
   6  -4  12       13.24       10.39      5.29 o 
   7  -4  12       39.50        2.94      4.12 o 
 -13  -3  12        1.89        1.56      4.08 o 
 -12  -3  12        3.55        9.95      3.88 o 
 -11  -3  12       19.39       26.74      3.00 o 
 -10  -3  12        9.95       13.82      2.79 o 
  -9  -3  12      106.81       89.43     13.56 o 
  -8  -3  12        3.80        4.57      2.91 o 
  -7  -3  12       91.06       87.89     22.75 o 
  -6  -3  12       49.67       51.73      3.33 o 
  -5  -3  12      738.47      691.75      6.17 o 
  -4  -3  12      668.20      677.54      5.19 o 
  -3  -3  12      174.73      165.39      4.70 o 
  -2  -3  12        5.17        2.16      2.94 o 
  -1  -3  12        0.54        0.49      4.21 o 
   0  -3  12       46.92       34.67      2.52 o 
   1  -3  12        0.06        2.35      6.37 o 
   2  -3  12      166.96        8.92      5.68 o 
   3  -3  12       36.20       -3.33      4.61 o 
   4  -3  12        9.19        3.43      5.00 o 
   5  -3  12        7.94       14.31      5.29 o 
   6  -3  12        0.02       -1.57      3.72 o 
   7  -3  12        0.02        2.35      5.98 o 
 -13  -2  12        4.85       -3.33      5.78 o 
 -12  -2  12        8.92       -0.39      5.49 o 
 -11  -2  12        9.40       -1.67      5.19 o 
 -10  -2  12       31.28       20.77     11.37 o 
  -9  -2  12       18.59       12.18      5.03 o 
  -8  -2  12       10.48       14.01      2.53 o 
  -7  -2  12       36.62       42.59      3.16 o 
  -6  -2  12       38.68       38.70      4.51 o 
  -5  -2  12      431.09      467.67      4.61 o 
  -4  -2  12      419.05      398.49      4.41 o 
  -3  -2  12     1356.71     1268.57      7.25 o 
  -2  -2  12      169.75      152.56      4.61 o 
  -1  -2  12       82.88       94.36      4.61 o 
   0  -2  12        9.75        6.91      3.23 o 
   1  -2  12      180.05      139.86     35.79 o 
   2  -2  12      172.12      141.16      9.01 o 
   3  -2  12       37.74       44.07      3.46 o 
   4  -2  12       99.88      117.46      3.77 o 
   5  -2  12       63.29       61.54      3.24 o 
   6  -2  12        7.30       10.67      3.19 o 
 -13  -1  12       17.23        0.78      4.12 o 
 -12  -1  12        5.03       -2.16      3.92 o 
 -11  -1  12       91.07        1.47      5.19 o 
 -10  -1  12        5.28        3.13      3.50 o 
  -9  -1  12      146.30      126.18      6.03 o 
  -8  -1  12      187.36      181.84      6.46 o 
  -7  -1  12      264.36      215.40      3.56 o 
  -6  -1  12      126.91      109.35      3.53 o 
  -5  -1  12        8.68        9.99      3.04 o 
  -4  -1  12      202.44      193.81      3.72 o 
  -3  -1  12      179.67      212.72      3.72 o 
  -2  -1  12      146.48      128.75      3.53 o 
  -1  -1  12      184.35      162.75      4.80 o 
   0  -1  12       15.33        6.58      3.08 o 
   1  -1  12      396.98      387.83     16.51 o 
   2  -1  12       28.15       26.12      2.86 o 
   3  -1  12       15.77       20.34      2.81 o 
   4  -1  12        0.16        1.70      2.45 o 
   5  -1  12      249.46      280.20      4.33 o 
   6  -1  12        2.85        0.89      3.98 o 
 -13   0  12        0.84        3.14      4.12 o 
 -12   0  12       34.47       -2.35      4.02 o 
 -11   0  12        5.24        3.43      5.10 o 
 -10   0  12       26.58       21.97      3.50 o 
  -9   0  12        1.16        5.64      3.04 o 
  -8   0  12      119.37      112.45      4.26 o 
  -7   0  12      159.79      135.61      4.47 o 
  -6   0  12      106.75       97.00      4.51 o 
  -5   0  12       23.00       19.30      4.21 o 
  -4   0  12      928.90      872.03      6.47 o 
  -3   0  12        0.44        6.76      3.04 o 
  -2   0  12        0.04        3.92      4.31 o 
  -1   0  12       17.75       13.88      4.82 o 
   0   0  12      116.92       96.45      3.77 o 
   1   0  12        1.61        3.57      2.28 o 
   2   0  12      106.48       96.31      2.61 o 
   3   0  12       93.59       92.87      5.00 o 
   4   0  12        6.57        9.44      2.98 o 
   5   0  12        6.01        7.97      3.09 o 
   6   0  12        5.94        7.46      3.28 o 
 -12   1  12       21.02       24.89      5.58 o 
 -11   1  12        1.40        4.61      5.19 o 
 -10   1  12       79.48       75.64      5.49 o 
  -9   1  12        0.00        5.81      3.74 o 
  -8   1  12      154.44      128.26      4.07 o 
  -7   1  12      106.73       94.09      5.68 o 
  -6   1  12        6.72        5.88      3.04 o 
  -5   1  12       90.49       75.05      4.61 o 
  -4   1  12     1002.69      947.19      6.66 o 
  -3   1  12      452.91      435.82      5.58 o 
  -2   1  12       86.94       77.31      3.43 o 
  -1   1  12      554.69      518.31      8.22 o 
   0   1  12       49.42       50.71      3.13 o 
   1   1  12       98.53       84.96      4.94 o 
   2   1  12       12.83       15.44      2.95 o 
   3   1  12       36.53       48.94      3.67 o 
   4   1  12       48.44       53.38      4.04 o 
   5   1  12       51.46       46.93      3.34 o 
 -12   2  12        9.93        8.36      3.95 o 
 -11   2  12       40.70       47.14      3.84 o 
 -10   2  12       29.75       24.77      3.63 o 
  -9   2  12      181.27      167.78      2.62 o 
  -8   2  12        2.58        2.37      2.45 o 
  -7   2  12        9.78       11.78      3.82 o 
  -6   2  12        3.52        5.68      4.41 o 
  -5   2  12        0.71       -0.39      4.41 o 
  -4   2  12      300.28      283.36      5.39 o 
  -3   2  12      127.25      115.91      3.63 o 
  -2   2  12      126.74       98.47     48.87 o 
  -1   2  12       11.16        7.06      2.72 o 
   0   2  12      268.12      225.46     58.15 o 
   1   2  12      516.70      455.45    111.26 o 
   2   2  12        3.89       -1.65      2.87 o 
   3   2  12        0.14       -1.85      4.07 o 
   4   2  12       38.59       40.43      3.22 o 
   5   2  12       59.84       58.12      3.47 o 
 -12   3  12       51.24       51.26      6.86 o 
 -11   3  12       19.44       25.29      4.31 o 
 -10   3  12        0.76        4.07      2.94 o 
  -9   3  12       48.17       52.26      3.14 o 
  -8   3  12       12.95       14.41      2.24 o 
  -7   3  12       20.44       21.69      2.09 o 
  -6   3  12        0.38       -3.00      3.67 o 
  -5   3  12       22.59       26.55      3.33 o 
  -4   3  12       19.25       21.31      3.70 o 
  -3   3  12      101.28       79.90     25.05 o 
  -2   3  12       69.87       70.71      4.94 o 
  -1   3  12       31.10       35.12      2.66 o 
   0   3  12        2.84       -0.46      2.49 o 
   1   3  12      146.24      145.92      4.03 o 
   2   3  12       19.62       11.85      5.08 o 
   3   3  12      125.26       93.75     55.41 o 
   4   3  12       71.18       57.52     17.90 o 
 -12   4  12        6.02       10.78      6.42 o 
 -11   4  12       21.25       17.59      3.73 o 
 -10   4  12        0.98        2.38      3.05 o 
  -9   4  12       12.76       15.50      2.83 o 
  -8   4  12       76.37       72.94      4.00 o 
  -7   4  12        1.38        1.61      2.25 o 
  -6   4  12        4.29        4.45      3.21 o 
  -5   4  12       27.26       28.03      3.14 o 
  -4   4  12      286.64      302.08      4.48 o 
  -3   4  12      113.05      121.94     33.13 o 
  -2   4  12       63.90       62.97      3.50 o 
  -1   4  12        1.84        0.84      2.53 o 
   0   4  12        8.46        6.57      2.69 o 
   1   4  12       46.81       49.92      3.13 o 
   2   4  12       32.76       39.71      3.81 o 
   3   4  12       35.33       42.00     12.42 o 
 -11   5  12        4.22        6.49      2.86 o 
 -10   5  12        0.00       -0.68      2.85 o 
  -9   5  12       64.15       69.81      3.85 o 
  -8   5  12        0.98        7.07      2.61 o 
  -7   5  12       42.35       32.57      9.16 o 
  -6   5  12        7.54       10.11      2.69 o 
  -5   5  12      175.88      199.71      5.34 o 
  -4   5  12        4.67        7.67      7.99 o 
  -3   5  12       75.79       78.17     41.15 o 
  -2   5  12      136.73      148.46      3.39 o 
  -1   5  12      110.21      117.17      6.28 o 
   0   5  12      127.82      123.87      3.81 o 
   1   5  12       36.65       48.74      3.17 o 
   2   5  12        5.94       10.01      4.02 o 
   3   5  12       10.97       11.22      3.43 o 
 -10   6  12        0.72        1.64      3.69 o 
  -9   6  12        2.29       -0.53      2.78 o 
  -8   6  12       35.69       29.93      3.64 o 
  -7   6  12        0.00        1.22      3.33 o 
  -6   6  12      100.37       95.61      4.50 o 
  -5   6  12        2.73        4.17      3.21 o 
  -4   6  12        6.07        8.94      6.96 o 
  -3   6  12       91.19       71.92     10.53 o 
  -2   6  12       54.88       54.09      3.99 o 
  -1   6  12        9.24       13.04      3.43 o 
   0   6  12       72.57       87.21      3.52 o 
   1   6  12      149.15      169.52      4.40 o 
   2   6  12        1.87        3.17      4.22 o 
  -9   7  12        5.08       11.60      3.75 o 
  -8   7  12        9.31        8.95      3.44 o 
  -7   7  12        2.19        7.32      2.66 o 
  -6   7  12        6.91        7.52      2.65 o 
  -5   7  12       13.19        0.59      5.49 o 
  -4   7  12        3.25        1.37      3.72 o 
  -3   7  12      104.93      104.55      5.98 o 
  -2   7  12       49.95       53.01      5.58 o 
  -1   7  12        2.41        1.32      2.79 o 
   0   7  12       44.59       47.89     31.75 o 
  -8   8  12       16.07       10.50      3.37 o 
  -7   8  12      102.44       97.31      7.97 o 
  -6   8  12        8.73       13.20      3.42 o 
  -5   8  12       28.94       21.30     11.32 o 
  -4   8  12       92.24        2.45      5.58 o 
  -3   8  12       43.77       48.21      5.88 o 
  -2   8  12       25.13       25.48      5.98 o 
  -1   8  12      160.96      176.16     36.84 o 
  -5 -16  13       15.41       16.07      4.21 o 
  -4 -16  13      196.37      184.89      6.47 o 
  -3 -16  13        0.14        1.60      3.20 o 
  -2 -16  13       44.38       47.33      4.09 o 
  -1 -16  13       50.98       44.38     27.24 o 
   0 -16  13      333.68      308.60    166.18 o 
   1 -16  13        0.02       -1.94      4.26 o 
   2 -16  13        5.57       -0.01      3.40 o 
  -6 -15  13       96.35      104.15      6.07 o 
  -5 -15  13      104.00       92.49      4.41 o 
  -4 -15  13        0.42        4.41      3.82 o 
  -3 -15  13       89.28       82.46      5.73 o 
  -2 -15  13       27.69       30.73      3.18 o 
  -1 -15  13       80.20       62.62      7.94 o 
   0 -15  13        3.85        5.36      6.61 o 
   1 -15  13       62.47       53.38      3.38 o 
   2 -15  13        0.27        4.33      3.91 o 
   3 -15  13        1.39        6.23      3.32 o 
  -7 -14  13        0.24        7.21      4.02 o 
  -6 -14  13        4.95        3.92      5.49 o 
  -5 -14  13       77.11       85.64      5.68 o 
  -4 -14  13       18.77       21.65      5.39 o 
  -3 -14  13        1.20        5.97      3.63 o 
  -2 -14  13        1.27       -1.20      3.64 o 
  -1 -14  13       62.49       53.27     29.79 o 
   0 -14  13       95.45       88.16     48.60 o 
   1 -14  13        5.63        0.96      2.60 o 
   2 -14  13        2.79       -1.68      3.81 o 
   3 -14  13        8.39       10.13      3.24 o 
   4 -14  13        1.66        3.20      5.19 o 
  -8 -13  13        4.58        0.90      3.38 o 
  -7 -13  13       57.41       64.13     11.17 o 
  -6 -13  13        2.94        1.96      5.29 o 
  -5 -13  13      181.16      168.92      5.68 o 
  -4 -13  13       62.39       74.07      5.39 o 
  -3 -13  13      351.62      350.31      4.40 o 
  -2 -13  13       20.46       22.85      3.50 o 
  -1 -13  13        1.22        3.46      3.57 o 
   0 -13  13       21.17       27.95      3.64 o 
   1 -13  13      205.15      215.10      4.12 o 
   2 -13  13       11.52        8.39      2.99 o 
   3 -13  13       40.78       53.59      4.16 o 
   4 -13  13       15.33       12.20      3.35 o 
   5 -13  13       60.91       40.68     32.04 o 
  -9 -12  13        9.07       14.95      3.24 o 
  -8 -12  13       41.42       56.61      2.87 o 
  -7 -12  13        0.73        7.86      3.71 o 
  -6 -12  13        3.05        5.49      3.23 o 
  -5 -12  13      368.10      380.17      6.47 o 
  -4 -12  13       99.24       97.20      5.29 o 
  -3 -12  13        0.04        4.91      3.29 o 
  -2 -12  13       42.46       45.11      3.46 o 
  -1 -12  13      134.18      110.00     63.00 o 
   0 -12  13        0.48       -1.46      3.42 o 
   1 -12  13       63.51       48.61      3.64 o 
   2 -12  13        3.04        5.98      2.56 o 
   3 -12  13       55.93       49.05      4.51 o 
   4 -12  13       33.33       30.32     17.15 o 
   5 -12  13       34.55       43.61      6.71 o 
 -10 -11  13        5.42        5.13      3.30 o 
  -9 -11  13        5.77        4.89      3.24 o 
  -8 -11  13      142.64      148.12     10.80 o 
  -7 -11  13       51.18       50.40      3.10 o 
  -6 -11  13       99.63      100.45      7.01 o 
  -5 -11  13        7.43        5.58      5.00 o 
  -4 -11  13       83.04       83.19      5.19 o 
  -3 -11  13       29.51       33.93      3.42 o 
  -2 -11  13        6.00        4.56      5.49 o 
  -1 -11  13       35.74       39.45      3.42 o 
   0 -11  13       51.00       39.39      3.46 o 
   1 -11  13        0.17        1.13      3.46 o 
   2 -11  13        0.00        0.12      2.39 o 
   3 -11  13        0.22        4.22      4.95 o 
   4 -11  13       17.59       11.86      9.99 o 
   5 -11  13      105.58      117.90      4.09 o 
   6 -11  13       14.28       28.69     11.51 o 
 -10 -10  13       60.85       64.20      3.77 o 
  -9 -10  13       40.64       52.00      3.21 o 
  -8 -10  13       12.38       13.51      2.98 o 
  -7 -10  13       30.02       29.61      2.86 o 
  -6 -10  13       11.49       14.56      3.43 o 
  -5 -10  13       84.28       88.48      5.10 o 
  -4 -10  13        0.59        5.39      4.70 o 
  -3 -10  13       48.60       62.62      3.77 o 
  -2 -10  13       33.06       24.74     18.47 o 
  -1 -10  13       31.33       32.34      3.77 o 
   0 -10  13       51.95       39.55      4.85 o 
   1 -10  13      322.22      322.03     11.02 o 
   2 -10  13        0.33        5.18      3.46 o 
   3 -10  13       26.77       17.95      9.80 o 
   4 -10  13      112.81      135.40      3.98 o 
   5 -10  13       76.29       90.58      4.09 o 
   6 -10  13       45.56       49.49      3.63 o 
 -11  -9  13        0.00        1.66      3.34 o 
 -10  -9  13      255.84      262.96     11.68 o 
  -9  -9  13      393.51      385.91     18.65 o 
  -8  -9  13       26.91       32.29      2.56 o 
  -7  -9  13        8.65       10.81      2.96 o 
  -6  -9  13        1.06        3.08      3.92 o 
  -5  -9  13       20.41       25.07      3.32 o 
  -4  -9  13      111.34      120.71      5.39 o 
  -3  -9  13        6.61        4.17      3.53 o 
  -2  -9  13       95.68       87.14      4.29 o 
  -1  -9  13       11.96        9.21      3.22 o 
   0  -9  13        0.18       -0.25      3.32 o 
   1  -9  13       65.85       47.80     28.41 o 
   2  -9  13        3.80        7.62      3.58 o 
   3  -9  13      159.00      164.77      3.38 o 
   4  -9  13       67.78       77.50      3.95 o 
   5  -9  13        0.19        5.29      3.81 o 
   6  -9  13       48.58       64.51      3.48 o 
 -11  -8  13      201.49      174.00     44.48 o 
 -10  -8  13      130.82      132.75      4.80 o 
  -9  -8  13       45.43       55.59      3.11 o 
  -8  -8  13      383.54      383.19     20.03 o 
  -7  -8  13      405.90      412.17     14.56 o 
  -6  -8  13       64.24       64.69      2.67 o 
  -5  -8  13      243.60      247.25      4.15 o 
  -4  -8  13       50.11       35.86      5.88 o 
  -3  -8  13      193.25      210.66      6.96 o 
  -2  -8  13       41.38       43.85      4.26 o 
  -1  -8  13       76.18       52.59      3.78 o 
   0  -8  13      329.98      266.86    139.62 o 
   1  -8  13      123.17      116.65      3.63 o 
   2  -8  13        5.23        0.78      3.33 o 
   3  -8  13        0.32        5.01      3.50 o 
   4  -8  13        1.07        3.87      3.60 o 
   5  -8  13       37.39       38.32      5.10 o 
   6  -8  13       86.80      106.65      7.15 o 
 -12  -7  13        3.69        3.84      4.12 o 
 -11  -7  13      179.59      164.83      4.80 o 
 -10  -7  13      196.58      175.37     42.66 o 
  -9  -7  13       28.66       28.69      3.11 o 
  -8  -7  13      377.89      351.94     11.78 o 
  -7  -7  13      231.18      227.89      8.73 o 
  -6  -7  13        0.57        2.46      3.00 o 
  -5  -7  13      160.35      165.04      3.52 o 
  -4  -7  13      419.10      446.30      8.67 o 
  -3  -7  13       11.17        7.74      5.58 o 
  -2  -7  13       41.51       31.05     22.88 o 
  -1  -7  13      142.55      167.85      9.99 o 
   0  -7  13        0.46       -1.03      3.26 o 
   1  -7  13       17.70       15.06      3.29 o 
   2  -7  13        1.12        3.80      3.29 o 
   3  -7  13       49.94       66.71      3.74 o 
   4  -7  13        5.85        7.99      6.32 o 
   5  -7  13      179.49      220.38      9.01 o 
   6  -7  13        2.22        4.80     10.78 o 
 -12  -6  13       49.49       51.17      9.50 o 
 -11  -6  13       75.03       77.46      3.59 o 
 -10  -6  13        9.30       12.60      3.02 o 
  -9  -6  13        0.35        2.77      3.01 o 
  -8  -6  13       91.62       87.05      9.04 o 
  -7  -6  13      201.31      188.04     10.46 o 
  -6  -6  13       76.05       86.53      3.69 o 
  -5  -6  13        6.96        5.88      4.41 o 
  -4  -6  13       26.13       23.32      3.14 o 
  -3  -6  13        1.83       11.27      4.12 o 
  -1  -6  13      262.26      259.47     21.51 o 
   0  -6  13       10.43        4.36      3.88 o 
   1  -6  13       28.41       29.69      3.65 o 
   2  -6  13       43.79       60.13      3.86 o 
   3  -6  13        1.85        6.17      3.46 o 
   4  -6  13       32.18       41.53      3.82 o 
   5  -6  13       38.04       44.58      5.58 o 
   6  -6  13       31.33       42.43      5.68 o 
 -12  -5  13       14.33       14.89      4.09 o 
 -11  -5  13        4.62        3.38      2.83 o 
 -10  -5  13        8.72        8.89      3.43 o 
  -9  -5  13        1.30       -0.35      2.94 o 
  -8  -5  13        1.91        5.26      3.08 o 
  -7  -5  13       69.64       62.75      2.86 o 
  -6  -5  13       51.30       43.89     22.19 o 
  -5  -5  13       26.90       24.20      4.51 o 
  -4  -5  13      120.88      124.04      4.61 o 
  -3  -5  13      252.62      245.15      4.90 o 
  -2  -5  13        7.60       11.95      4.12 o 
   0  -5  13        4.50        9.50      5.49 o 
   1  -5  13      176.81      161.96      6.76 o 
   2  -5  13        9.82        8.43      4.70 o 
   3  -5  13       18.73       28.02      5.00 o 
   4  -5  13        1.24        8.72      5.10 o 
   5  -5  13        0.48        3.53      5.39 o 
   6  -5  13        6.27        8.23      5.68 o 
 -12  -4  13       18.14       12.93      4.02 o 
 -11  -4  13       11.77       14.50      3.11 o 
 -10  -4  13        0.04        0.26      3.07 o 
  -9  -4  13       14.93       11.49      3.18 o 
  -8  -4  13        0.12        1.58      2.60 o 
  -7  -4  13       19.67       15.95      3.77 o 
  -6  -4  13      116.72      104.35      3.53 o 
  -5  -4  13        0.38        2.16      2.94 o 
  -4  -4  13       27.52       25.97      3.14 o 
  -3  -4  13      841.34      772.39      6.17 o 
  -2  -4  13      150.90      168.63      4.70 o 
  -1  -4  13       37.89       36.65      4.41 o 
   0  -4  13      300.39      261.32      8.72 o 
   1  -4  13        7.65       14.40      5.68 o 
   2  -4  13        1.01        7.15      4.70 o 
   3  -4  13       20.08       27.43      5.00 o 
   4  -4  13       40.11        9.01      5.19 o 
   5  -4  13       91.26       13.82      5.39 o 
   6  -4  13       29.46        3.43      5.68 o 
 -12  -3  13       12.18        5.95      5.14 o 
 -11  -3  13      123.93      117.97     31.25 o 
 -10  -3  13        0.97        2.23      2.75 o 
  -9  -3  13       14.38        5.90      3.90 o 
  -8  -3  13        3.64        7.92      3.30 o 
  -7  -3  13      134.24      124.63      3.72 o 
  -6  -3  13      184.68      188.81      5.00 o 
  -5  -3  13        8.24       11.17      4.31 o 
  -4  -3  13        3.01        7.45      4.12 o 
  -3  -3  13       39.60       39.09      3.14 o 
  -2  -3  13      247.74      267.00      5.10 o 
  -1  -3  13      446.74      461.88      5.49 o 
   0  -3  13       24.29       24.54      3.82 o 
   1  -3  13       60.97       56.33      2.73 o 
   2  -3  13       74.83       89.41      4.51 o 
   3  -3  13        3.62        6.33      3.74 o 
   4  -3  13       86.08       79.55     47.18 o 
   5  -3  13        0.03        7.43      6.71 o 
   6  -3  13       59.51       59.36     33.12 o 
 -12  -2  13      256.64      209.47    123.46 o 
 -11  -2  13        0.01        6.70      3.05 o 
 -10  -2  13       48.65       38.23     11.61 o 
  -9  -2  13      205.76      190.55      9.83 o 
  -8  -2  13        4.26       10.67      3.54 o 
  -7  -2  13      298.94      262.98      4.31 o 
  -6  -2  13      260.60      213.21      5.29 o 
  -5  -2  13      309.35      308.05      5.19 o 
  -4  -2  13       88.20       74.37      4.51 o 
  -3  -2  13      324.12      325.89      4.21 o 
  -2  -2  13      124.12      118.56      4.61 o 
  -1  -2  13       54.81       63.30      3.33 o 
   0  -2  13        1.29        3.73      2.88 o 
   1  -2  13       36.64       35.06      6.69 o 
   2  -2  13       15.29       19.81      4.16 o 
   3  -2  13        2.77        4.24      2.90 o 
   4  -2  13        3.87        4.12      5.54 o 
   5  -2  13       20.21       22.21      3.98 o 
 -12  -1  13        6.24       -0.20      5.68 o 
 -11  -1  13       17.76       18.34      3.12 o 
 -10  -1  13      484.15      459.96     12.07 o 
  -9  -1  13       66.79       59.11      3.75 o 
  -8  -1  13       42.75       33.32      3.37 o 
  -7  -1  13      296.96      274.74      4.31 o 
  -6  -1  13        3.56        5.00      3.33 o 
  -5  -1  13       56.87       59.67      4.61 o 
  -4  -1  13      167.08      139.62      3.63 o 
  -3  -1  13      305.03      328.24      4.31 o 
  -2  -1  13        7.62        7.84      4.51 o 
  -1  -1  13        7.31       13.23      4.41 o 
   0  -1  13       34.55       29.05      3.73 o 
   1  -1  13       13.78       12.99      3.02 o 
   2  -1  13        9.98        9.93      2.88 o 
   3  -1  13       25.31       20.20      3.31 o 
   4  -1  13        2.26        1.90      3.71 o 
   5  -1  13       50.34       47.38      2.87 o 
 -12   0  13       70.03       80.83      6.17 o 
 -11   0  13       18.96       21.85      6.66 o 
 -10   0  13        0.88        1.89      3.93 o 
  -9   0  13       10.97       16.42      3.09 o 
  -8   0  13      100.14       89.36      3.72 o 
  -7   0  13      140.76      127.77      3.72 o 
  -6   0  13      165.22      173.13      4.80 o 
  -5   0  13       40.84       37.23      3.23 o 
  -4   0  13      138.65      140.70      3.63 o 
  -3   0  13       12.09        6.17      4.70 o 
  -2   0  13      165.71      161.87      3.72 o 
  -1   0  13        0.79        4.41      3.33 o 
   0   0  13        0.58        1.43      3.32 o 
   1   0  13       20.59       14.46      3.00 o 
   2   0  13        2.94        1.41      2.83 o 
   3   0  13        0.29        0.96      3.12 o 
   4   0  13       41.31       44.73      3.88 o 
   5   0  13       14.62       21.77      3.39 o 
 -12   1  13        0.54        3.53      5.68 o 
 -11   1  13        0.53        4.70      5.49 o 
 -10   1  13       42.75       43.61      4.07 o 
  -9   1  13        2.55        0.30      5.68 o 
  -8   1  13       63.95       60.36      5.10 o 
  -7   1  13       44.56       48.89      3.43 o 
  -6   1  13        1.58        5.49      3.14 o 
  -5   1  13      222.96      227.81      5.00 o 
  -4   1  13       25.03       26.85      3.23 o 
  -3   1  13        3.90        4.12      4.61 o 
  -2   1  13       56.89       47.42      4.70 o 
  -1   1  13        1.40        2.94      3.98 o 
   0   1  13       23.19       25.66      3.49 o 
   1   1  13        9.93       14.43      2.85 o 
   2   1  13        0.42        3.67      2.56 o 
   3   1  13      128.84      122.08      3.14 o 
   4   1  13       45.66       43.55      4.12 o 
 -12   2  13        8.54       15.68      5.98 o 
 -11   2  13        2.76        3.43      6.76 o 
 -10   2  13       22.22       20.28      5.49 o 
  -9   2  13        3.55        9.24      3.58 o 
  -8   2  13       26.24       32.15      4.36 o 
  -7   2  13       44.08       38.11      4.80 o 
  -6   2  13       44.94       49.77      4.70 o 
  -5   2  13       54.78       54.28      4.90 o 
  -4   2  13       35.71       44.48      3.43 o 
  -3   2  13       32.16       39.88      4.80 o 
  -2   2  13       13.57       12.48      4.14 o 
  -1   2  13        0.01        0.21      3.03 o 
   0   2  13       23.28       18.72      3.01 o 
   1   2  13        0.99        1.91      2.92 o 
   2   2  13       10.89        7.01      3.02 o 
   3   2  13        1.36       -1.04      3.96 o 
   4   2  13       24.79       24.79      4.65 o 
 -11   3  13       38.24       34.16      4.04 o 
 -10   3  13      111.41      123.57      3.60 o 
  -9   3  13        0.06       -1.57      6.37 o 
  -8   3  13        4.28       19.03     10.78 o 
  -7   3  13        2.06        6.86      4.70 o 
  -6   3  13       53.41       58.69      4.80 o 
  -5   3  13        0.99       -3.33      3.33 o 
  -4   3  13       41.87       44.97      3.53 o 
  -3   3  13       52.47       47.96     13.71 o 
  -2   3  13       36.19       23.07     13.17 o 
  -1   3  13       46.34       39.47     11.69 o 
   0   3  13       22.10       19.47      6.03 o 
   1   3  13        8.69        5.05      4.03 o 
   2   3  13       13.07        6.10      4.01 o 
   3   3  13      180.73      162.04     43.90 o 
 -11   4  13       10.69        8.55      3.32 o 
 -10   4  13      149.90      162.74      4.48 o 
  -9   4  13       71.61       82.01      3.37 o 
  -8   4  13       47.08       45.30      5.09 o 
  -7   4  13        2.47       10.74      7.74 o 
  -6   4  13        7.55       11.17      3.63 o 
  -5   4  13        0.04        3.92      3.63 o 
  -4   4  13       27.82       26.93      3.24 o 
  -3   4  13        1.30        3.28      2.74 o 
  -2   4  13       10.04        4.90      3.47 o 
  -1   4  13        0.03        1.80      3.37 o 
   0   4  13        8.94       18.48      3.29 o 
   1   4  13       14.25       13.55      5.00 o 
   2   4  13       72.60       59.74     16.78 o 
 -10   5  13       39.75       49.84      3.80 o 
  -9   5  13        9.84       21.04      3.07 o 
  -8   5  13       51.04       65.64      4.20 o 
  -7   5  13      218.87      240.27     10.24 o 
  -6   5  13      130.26      150.80     43.16 o 
  -5   5  13        0.03        6.47      4.70 o 
  -4   5  13      159.33      190.14      4.93 o 
  -3   5  13       94.09       97.19     29.97 o 
  -2   5  13      165.48      167.13      5.00 o 
  -1   5  13       25.32       31.67      3.20 o 
   0   5  13        5.29        1.84      2.95 o 
   1   5  13      111.78      109.87      3.60 o 
  -9   6  13        0.00       -0.04      3.50 o 
  -8   6  13        5.66        8.22      3.65 o 
  -7   6  13       14.34       23.37      4.26 o 
  -6   6  13        6.49        7.45      6.76 o 
  -5   6  13       21.32       27.35      3.40 o 
  -4   6  13       57.37       60.95     33.12 o 
  -3   6  13        8.33       10.30      3.92 o 
  -2   6  13       76.51       98.37      7.04 o 
  -1   6  13       14.16       21.51      2.82 o 
   0   6  13      101.62      106.87      5.10 o 
  -8   7  13        0.85        0.83      3.58 o 
  -7   7  13       54.15       55.72      6.54 o 
  -6   7  13       19.49       25.08      7.25 o 
  -5   7  13       39.92       41.94      5.98 o 
  -4   7  13        0.35       -0.69      6.96 o 
  -3   7  13       37.16       35.18     22.24 o 
  -2   7  13      140.94      158.77     15.14 o 
  -3 -16  14       14.29       14.64      3.44 o 
  -2 -16  14      193.62      195.39     15.63 o 
  -1 -16  14       10.36        9.91      4.09 o 
   0 -16  14       66.76       66.57      8.43 o 
  -5 -15  14        5.24       10.29      5.68 o 
  -4 -15  14       16.94        9.99      5.78 o 
  -3 -15  14      144.43      161.08      8.23 o 
  -2 -15  14        0.95        8.23      3.88 o 
  -1 -15  14       89.63       85.41     49.48 o 
   0 -15  14        1.72        5.27      7.40 o 
   1 -15  14       29.43       39.08      4.09 o 
   2 -15  14       62.13       81.46      5.44 o 
  -7 -14  14        0.87       -3.96      4.12 o 
  -6 -14  14       26.03       30.08      5.78 o 
  -5 -14  14       38.16       41.15      4.12 o 
  -4 -14  14       42.66       41.54      5.58 o 
  -3 -14  14       95.76      112.52      4.05 o 
  -2 -14  14      120.93       99.19     70.15 o 
  -1 -14  14       18.59        6.71      6.32 o 
   0 -14  14       37.64       52.96      3.91 o 
   1 -14  14       46.46       56.70      3.43 o 
   2 -14  14       21.67       23.16      4.05 o 
   3 -14  14       86.87       97.28      4.36 o 
  -8 -13  14       26.63       26.05      3.00 o 
  -7 -13  14        0.01        3.92      3.95 o 
  -6 -13  14       35.38       34.93      3.28 o 
  -5 -13  14       99.13      102.98      4.41 o 
  -4 -13  14       65.20       85.24      5.68 o 
  -3 -13  14       77.72       86.55      6.86 o 
  -2 -13  14       25.38       19.69     11.61 o 
  -1 -13  14       81.08       86.70      7.20 o 
   0 -13  14        2.85        4.85      5.05 o 
   1 -13  14       11.18       13.91      3.74 o 
   2 -13  14      168.47      174.00      4.70 o 
   3 -13  14       49.87       57.13      4.19 o 
   4 -13  14        8.18        3.43      5.78 o 
  -9 -12  14       10.60       10.67      3.39 o 
  -8 -12  14        0.27       -3.22      3.22 o 
  -7 -12  14       27.39       30.40      3.88 o 
  -6 -12  14       50.86       57.78      3.84 o 
  -5 -12  14        0.94        5.68      5.19 o 
  -4 -12  14       20.20       17.05      5.29 o 
  -3 -12  14      116.33      106.57      9.31 o 
  -2 -12  14      128.58      124.53     69.86 o 
  -1 -12  14        7.61        9.75      3.56 o 
   0 -12  14        7.61       10.76      3.53 o 
   1 -12  14        4.40        9.98      5.63 o 
   2 -12  14        0.06        0.49      3.71 o 
   3 -12  14        0.16       -1.39      3.12 o 
   4 -12  14       76.99       94.44      4.26 o 
  -9 -11  14        6.17        6.78      3.28 o 
  -8 -11  14       51.32       54.88      2.79 o 
  -7 -11  14       83.35       85.21      2.85 o 
  -6 -11  14       12.73       13.56      3.01 o 
  -5 -11  14       71.20       73.00      5.39 o 
  -4 -11  14      106.65      122.48      5.39 o 
  -3 -11  14        3.90        6.55      4.46 o 
  -2 -11  14        9.36       16.33      4.19 o 
  -1 -11  14       21.65       24.08      3.81 o 
   0 -11  14        0.00        4.69      3.49 o 
   1 -11  14        4.44        8.51      3.58 o 
   2 -11  14        3.98        6.01      4.80 o 
   3 -11  14       91.13       79.78      3.95 o 
   4 -11  14       26.72       35.19      3.98 o 
   5 -11  14      224.68      270.23     36.94 o 
 -10 -10  14       10.44       15.25      3.34 o 
  -9 -10  14       15.25       18.35      3.15 o 
  -8 -10  14       69.90       83.07      3.19 o 
  -7 -10  14       30.07       28.90      3.58 o 
  -6 -10  14       36.82       38.02      5.24 o 
  -5 -10  14      183.05      186.16      5.98 o 
  -4 -10  14        0.07        1.86      5.98 o 
  -3 -10  14       10.72        7.70      5.29 o 
  -2 -10  14        0.93        2.55      3.39 o 
  -1 -10  14       25.29       25.83      3.42 o 
   0 -10  14       23.31       28.78     10.44 o 
   1 -10  14       10.67       16.11      9.16 o
[truncated: 43,802 more chars]
